# Supplementary material for: Construction of a set of novel and robust gene expression signatures predicting prostate cancer recurrence
Source: Mol Oncol. 2018 Aug 11;12(9):1559–78. doi: 10.1002/1878-0261.12359 (PMC6120243; doi:10.1002/1878-0261.12359)
Supplement: Supplementary file 7 — Table S1. Differentially expression genes (DEGs) of a 9‐gene signature identified in the TCGA Provisional dataset. [file MOL2-12-1559-s007.xlsx]

## Sheet: Sheet1
Table S1. Differentially expression genes (DEGs) of a 9-gene signature identified in the TCGA Provisional dataset
Gene	Cytoband	Mean mRNA expression(Altered)	Mean mRNA expression(Unaltered)	C-D	Standard deviation of mRNA expression(Altered)	Standard deviation of mRNA expression(Unaltered)	p-Value	q-Value		Note
NEFH	22q12.2	10.12	12.01	-1.89	3.19	2.65	2.38e-07	2.99e-05		The 9-gene MUC1 genomic siguare was previously reported (Lin et al., 2017)
KLK11	19q13.33	9.07	10.47	-1.4	3.05	2.33	3.311e-05	0.0007185		DEGs of this 9-gene signature were idenified using the TCGA Provisional dataset (n=492,cBioPortal)
KL	13q12	6.73	8.1	-1.37	2.05	1.93	1.15e-08	5.671e-06		DEGs were defined by q-value < 0.001
LGR6	1q32.1	4.05	5.3	-1.25	1.69	2.01	1.86e-09	1.905e-06		Tumors positive to the 9-gene signature, n=100
ACTC1	15q14	6.03	7.22	-1.19	2.47	2.44	2.913e-05	0.0006581		Tumors negative to the 9-gene signature, n=392
MSMB	10q11.2	12.92	14.07	-1.15	2.34	2.21	1.865e-05	0.0004885		C-D: mean gene expression in colume C minues the respective gene in column D
DPT	1q12-q23	5.97	7.08	-1.11	2.2	1.86	7.398e-06	0.0002471
SRD5A2	2p23	6.07	7.18	-1.11	1.93	1.71	5.1e-07	4.956e-05
NRK	Xq22.3	4.56	5.6	-1.04	1.7	1.63	1.85e-07	2.645e-05
SLC2A5	1p36.2	5.86	6.88	-1.02	1.51	1.92	5e-08	1.306e-05
MYOCD	17p11.2	6.16	7.17	-1.01	1.8	1.65	1.096e-06	7.851e-05
KCNK3	2p23	7.5	8.5	-1	1.74	1.61	7.94e-07	6.642e-05
AOX1	2q33	7.23	8.21	-0.98	1.55	1.48	5.57e-08	1.426e-05
ANGPTL1	1q25.2	4.71	5.69	-0.98	1.76	1.53	1.154e-06	8.06e-05
C7	5p13	9.16	10.14	-0.98	1.95	1.42	6.666e-06	0.0002275
COL4A6	Xq22	6.71	7.68	-0.97	1.48	1.55	3.23e-08	1.024e-05
PDE8B	5q13.3	7.69	8.66	-0.97	1.87	1.48	3.633e-06	0.0001572
JPH4	14q11	6.36	7.32	-0.96	1.56	1.6	1.65e-07	2.447e-05
ATP1A2	1q23.2	7.68	8.63	-0.95	1.79	1.63	4.198e-06	0.0001714
PRDM8	4q21	7.03	7.98	-0.95	1.48	1.63	9.75e-08	1.939e-05
HIF3A	19q13.32	4.92	5.87	-0.95	1.68	1.56	1.086e-06	7.826e-05
CYP3A5	7q21.1	4.45	5.4	-0.95	1.75	2.19	6.708e-06	0.0002275
XK	Xp21.1	4.93	5.88	-0.95	1.98	1.33	1.153e-05	0.0003501
RNF212	4p16.3	3.81	4.76	-0.95	1.91	1.61	1.159e-05	0.0003511
EPHB1	3q21-q23	3.36	4.3	-0.94	1.72	1.56	1.693e-06	0.0001028
LDB3	10q22.3-q23.2	7.18	8.1	-0.92	1.47	1.57	1.46e-07	2.332e-05
FLNC	7q32-q35	10.93	11.85	-0.92	1.68	1.47	1.463e-06	9.431e-05
SLC16A5	17q25.1	5.88	6.79	-0.91	1.3	1.44	7.15e-09	4.762e-06
ATRNL1	10q26	4.87	5.76	-0.89	1.5	1.39	3.18e-07	3.596e-05
MYH11	16p13.11	14.63	15.52	-0.89	1.61	1.43	1.549e-06	9.74e-05
PGM5	9q13	9.89	10.78	-0.89	1.69	1.48	3.55e-06	0.0001556
CHRDL1	Xq23	9.06	9.95	-0.89	1.88	1.45	1.969e-05	0.0005094
FAM65B	6p22.3-p21.32	6.1	6.98	-0.88	1.63	1.49	2.7e-06	0.0001343
OGN	9q22	8	8.88	-0.88	1.7	1.35	3.888e-06	0.0001653
DUOX1	15q15.3	6.27	7.14	-0.87	1.72	1.79	1.604e-05	0.0004471
EDNRB	13q22	7.28	8.14	-0.86	1.42	1.25	1.56e-07	2.397e-05
ACSS3	12q21.31	5.47	6.33	-0.86	1.51	1.39	7.6e-07	6.448e-05
STXBP5L	3q13.33	4.76	5.62	-0.86	1.88	1.59	4.492e-05	0.0008949
ANGPT1	8q23.1	6.65	7.51	-0.86	1.47	1.4	4.7e-07	4.609e-05
HSPB8	12q24.23	9.41	10.27	-0.86	1.54	1.42	1.478e-06	9.472e-05
C2ORF88	2q32.2	4.97	5.82	-0.85	1.33	1.42	7.85e-08	1.743e-05
KCNAB1	3q26.1	6.65	7.5	-0.85	1.21	1.25	5.37e-09	4.475e-06
FAM107A	3p21.1	8.59	9.44	-0.85	1.32	1.17	3.05e-08	1.001e-05
COL13A1	10q22	4.61	5.46	-0.85	1.34	1.41	1.08e-07	1.979e-05
COCH	14q11.2-q13	8.19	9.04	-0.85	1.41	1.39	2.91e-07	3.433e-05
NTRK3	15q25	4.31	5.15	-0.84	1.6	1.49	5.043e-06	0.0001898
SPOCK3	4q32.3	8.08	8.92	-0.84	1.62	1.36	4.772e-06	0.0001835
ADCY5	3q21.1	6.91	7.74	-0.83	1.54	1.33	2.322e-06	0.0001218
PYGM	11q12-q13.2	6.7	7.53	-0.83	1.49	1.58	2.389e-06	0.0001224
HOXD13	2q31.1	5.62	6.44	-0.82	1.57	1.61	8.143e-06	0.0002666
CYTL1	4p16-p15	4.03	4.85	-0.82	1.34	1.37	1.97e-07	2.759e-05
ACTG2	2p13.1	13	13.81	-0.81	1.66	1.53	1.866e-05	0.0004885
CCDC178	18q12.1	3.18	3.99	-0.81	1.61	1.44	1.122e-05	0.0003428
DGKG	3q27.2-q27.3	3.58	4.39	-0.81	1.31	1.47	3.15e-07	3.591e-05
ROR2	9q22	7.63	8.44	-0.81	1.41	1.26	6.25e-07	5.532e-05
MASP1	3q27-q28	8.28	9.08	-0.8	1.68	1.58	2.98e-05	0.0006656
RNF112	17p11.2	4.51	5.31	-0.8	1.32	1.48	2.91e-07	3.433e-05
SLC2A4	17p13	6.36	7.16	-0.8	1.42	1.52	2.216e-06	0.0001167
FAM46B	1p36.11	6.17	6.97	-0.8	1.66	1.42	1.915e-05	0.0004985
SYNM	15q26.3	11.32	12.12	-0.8	1.41	1.39	1.177e-06	8.06e-05
HSPB6	19q13.12	9.63	10.43	-0.8	1.5	1.42	4.114e-06	0.0001708
PDK4	7q21.3	9.23	10.03	-0.8	1.51	1.45	4.581e-06	0.0001796
GPX3	5q33.1	9.53	10.32	-0.79	1.29	1.17	1.06e-07	1.979e-05
SORBS1	10q23.33	10.29	11.08	-0.79	1.47	1.23	2.409e-06	0.000123
SRPX	Xp21.1	6.25	7.04	-0.79	1.36	1.26	6.14e-07	5.488e-05
TCEAL2	Xq22.1-q22.3	6.53	7.32	-0.79	1.52	1.39	5.564e-06	0.0002004
RFPL1S	22q12	3.87	4.66	-0.79	1.61	1.68	2.661e-05	0.000626
GAS1	9q21.3-q22	6.97	7.75	-0.78	1.32	1.25	3.46e-07	3.802e-05
ARMCX1	Xq22.1	7.56	8.34	-0.78	1.39	1.23	8.46e-07	6.791e-05
CYP27A1	2q35	8.74	9.52	-0.78	1.43	1.52	3.561e-06	0.0001556
LYVE1	11p15	3.99	4.77	-0.78	1.66	1.42	3.037e-05	0.0006735
CPAMD8	19p13.11	8.92	9.69	-0.77	1.18	1.19	3.67e-08	1.066e-05
MYLK	3q21	12.35	13.12	-0.77	1.36	1.35	1.168e-06	8.06e-05
SYNPO2	4q26	11.72	12.49	-0.77	1.47	1.38	4.758e-06	0.0001835
PDZRN4	12q12	6.32	7.09	-0.77	1.55	1.38	1.104e-05	0.0003396
JPH2	20q13.12	8.12	8.88	-0.76	1.42	1.36	3.2e-06	0.0001453
ID4	6p22.3	7.54	8.3	-0.76	1.31	1.3	6.36e-07	5.544e-05
SNAI2	8q11	6.83	7.59	-0.76	1.07	1.32	6.19e-09	4.582e-06
ITGA9	3p21.3	6.28	7.03	-0.75	1.51	1.41	1.536e-05	0.0004354
CLIC6	21q22.12	6.63	7.37	-0.74	1.36	1.29	2.477e-06	0.000126
ZNF516	18q23	6.78	7.52	-0.74	1.35	1.19	1.821e-06	0.0001046
GFRA1	10q26.11	6.4	7.14	-0.74	1.54	1.33	2.435e-05	0.0005861
KIT	4q12	6.26	6.99	-0.73	1.3	1.2	8.72e-07	6.877e-05
ZNF655	7q22.1	8.17	8.9	-0.73	1.34	1.23	1.759e-06	0.0001042
SRL	16p13.3	4.59	5.32	-0.73	1.31	1.5	2.973e-06	0.000142
GNAL	18p11.22-p11.21	5.75	6.48	-0.73	1.42	1.34	7.37e-06	0.0002468
CPED1	7q31.31	7.9	8.63	-0.73	1.54	1.29	2.269e-05	0.0005588
LMOD1	1q32	10.81	11.54	-0.73	1.37	1.28	3.268e-06	0.0001466
SPON1	11p15.2	7.66	8.38	-0.72	1.32	1.31	2.844e-06	0.0001385
VANGL2	1q22-q23	8.25	8.97	-0.72	1.5	1.3	1.862e-05	0.0004885
RAB40A	Xq22.1	2.85	3.57	-0.72	1.18	1.4	4.46e-07	4.469e-05
GSTM5	1p13.3	6.59	7.31	-0.72	1.5	1.34	2.747e-05	0.0006401
PDE6B	4p16.3	4.37	5.09	-0.72	1.5	1.47	3.136e-05	0.0006896
SDPR	2q32-q33	8.48	9.2	-0.72	1.13	1.03	3.82e-08	1.066e-05
FHL1	Xq26	10.56	11.28	-0.72	1.38	1.33	5.55e-06	0.0002004
FBXO17	19q13.2	6.52	7.23	-0.71	1.34	1.19	2.846e-06	0.0001385
NECAB1	8q21.3	5.54	6.25	-0.71	1.19	1.23	4.05e-07	4.213e-05
PRKCB	16p11.2	6.51	7.22	-0.71	1.36	1.37	5.678e-06	0.0002029
ARHGAP20	11q23.1	5.24	5.95	-0.71	1.44	1.33	1.317e-05	0.0003899
ASB2	14q31-q32	7.14	7.85	-0.71	1.48	1.35	2.472e-05	0.0005924
MCC	5q21	8.02	8.72	-0.7	1.18	1.02	2.14e-07	2.877e-05
CCDC85A	2p16.1	4.35	5.04	-0.69	1.02	1.12	1.79e-08	7.712e-06
GCOM1	15q21.3	7.33	8.02	-0.69	1.14	1.12	2.56e-07	3.185e-05
PTGIS	20q13.13	8.46	9.15	-0.69	1.36	1.23	8.827e-06	0.0002848
RASL12	15q11.2-q22.33	8.45	9.13	-0.68	1.18	1.18	1.137e-06	8.06e-05
HAAO	2p21	5.97	6.65	-0.68	1.25	1.29	3.894e-06	0.0001653
ALDH1A2	15q21.3	7.46	8.14	-0.68	1.42	1.38	3.512e-05	0.00075
C15ORF59	15q24.1	5.69	6.37	-0.68	1.18	1.09	5.35e-07	5.163e-05
KIAA1614	1q25.3	4.4	5.08	-0.68	1.23	1.08	1.37e-06	8.994e-05
KCNMB1	5q34	8.48	9.16	-0.68	1.27	1.29	3.702e-06	0.0001596
NTN1	17p13.1	6.73	7.41	-0.68	1.3	1.27	5.592e-06	0.0002009
SORCS2	4p16.1	5.59	6.27	-0.68	1.39	1.23	1.281e-05	0.0003811
PIPOX	17q11.2	4.12	4.79	-0.67	1.16	1.2	8.34e-07	6.734e-05
TRPC4	13q13.3	5.38	6.05	-0.67	1.36	1.25	2.023e-05	0.0005185
MAMDC2	9q21.12	5.65	6.32	-0.67	1.41	1.27	2.891e-05	0.0006578
HFE	6p21.3	5.2	5.87	-0.67	1.46	1.29	4.672e-05	0.0009163
ARSJ	4q26	6.39	7.05	-0.66	1.25	1.13	3.522e-06	0.0001549
NEXN	1p31.1	8.56	9.22	-0.66	1.25	1.21	4.88e-06	0.0001853
RHBDL3	17q11.2	3.8	4.46	-0.66	1.29	1.27	8.706e-06	0.0002823
SLC8A1	2p22.1	8.06	8.72	-0.66	1.35	1.26	1.764e-05	0.0004732
SPEG	2q35	8.06	8.72	-0.66	1.42	1.25	3.372e-05	0.0007294
FAT4	4q28.1	6.78	7.44	-0.66	1.43	1.33	4.859e-05	0.0009452
PDE2A	11q13.4	6.9	7.56	-0.66	1.1	0.99	2.13e-07	2.877e-05
APOBEC3C	22q13.1	6.36	7.02	-0.66	1.17	1.33	2.196e-06	0.0001166
TMLHE	Xq28	4.48	5.14	-0.66	1.24	1.21	4.133e-06	0.0001708
TNS1	2q35-q36	12.01	12.66	-0.65	1.16	1.13	1.335e-06	8.853e-05
FLNA	Xq28	14.09	14.74	-0.65	1.17	1.23	1.626e-06	0.0001006
PIP5K1B	9q13	4.67	5.32	-0.65	1.24	1.2	5.182e-06	0.0001924
MYL9	20q11.23	13.23	13.88	-0.65	1.39	1.33	3.82e-05	0.0008004
MPP2	17q21.31	6.24	6.89	-0.65	1.17	1.23	1.886e-06	0.0001055
GNAO1	16q13	6.41	7.06	-0.65	1.24	1.26	7.561e-06	0.0002513
SEMA6D	15q21.1	5.24	5.89	-0.65	1.31	1.21	1.465e-05	0.0004217
MEIS2	15q14	8.22	8.87	-0.65	1.23	1.19	3.953e-06	0.0001667
MAP1B	5q13	10.01	10.65	-0.64	1.13	1.06	9.29e-07	7.159e-05
RND3	2q23.3	8.28	8.92	-0.64	1.19	1.15	2.88e-06	0.0001391
ADRA2B	2q11.1	3	3.64	-0.64	1.16	1.1	1.802e-06	0.0001046
CTF1	16p11.2	6.13	6.77	-0.64	1.19	1.17	3.17e-06	0.000145
RND2	17q21	5.11	5.75	-0.64	1.23	1.35	1.326e-05	0.0003917
CACHD1	1p31.3	6.97	7.6	-0.63	1.21	1.1	6.364e-06	0.0002191
ST8SIA1	12p12.1-p11.2	6.17	6.8	-0.63	1.29	1.19	2.126e-05	0.0005313
HS3ST3A1	17p12	4.44	5.07	-0.63	1.28	1.26	2.129e-05	0.0005313
ADAMTS5	21q21.3	5.83	6.46	-0.63	1.33	1.32	2.992e-05	0.0006667
FAM153A	5q35.3	3.96	4.59	-0.63	1.36	1.26	4.136e-05	0.0008452
MSRB3	12q14.3	9.38	10.01	-0.63	1.12	1.1	1.499e-06	9.56e-05
GSTM2	1p13.3	7.82	8.45	-0.63	1.28	1.41	2.663e-05	0.000626
GPRC5B	16p12	7.52	8.14	-0.62	1	0.91	8.86e-08	1.845e-05
THSD4	15q23	10.19	10.81	-0.62	1.27	1.04	1.173e-05	0.0003528
CTTNBP2	7q31	5.35	5.97	-0.62	1.26	1.11	1.17e-05	0.0003528
EVC2	4p16.2	5.44	6.06	-0.62	1.26	1.14	1.472e-05	0.0004227
CAV1	7q31.1	9.62	10.23	-0.61	0.99	1.07	2.35e-07	2.99e-05
DYNC1I1	7q21.3	5.83	6.44	-0.61	1.16	1.07	4.435e-06	0.0001768
CCDC8	19q13.32	6.72	7.33	-0.61	1.16	1.19	4.88e-06	0.0001853
FGF2	4q26	6.93	7.54	-0.61	1.34	1.06	4.12e-05	0.0008434
EDA2R	Xq12	5.14	5.75	-0.61	1.34	1.12	4.362e-05	0.0008742
DNAJB5	9p13.3	8.06	8.67	-0.61	0.96	0.96	8.3e-08	1.813e-05
GPRASP1	Xq22.1	7.91	8.52	-0.61	0.99	0.96	1.34e-07	2.209e-05
FAXDC2	5q31-q32	8.05	8.66	-0.61	1.09	1.11	1.697e-06	0.0001028
OXER1	2p21	4.32	4.93	-0.61	1.27	1.35	4.671e-05	0.0009163
STARD8	Xq13.1	6.68	7.28	-0.6	1.01	1.01	3.86e-07	4.082e-05
CDH3	16q22.1	9.05	9.65	-0.6	1.11	1.14	3.392e-06	0.0001502
IL33	9p24.1	7.84	8.44	-0.6	1.26	1.02	2.111e-05	0.0005297
FZD10	12q24.33	5.44	6.04	-0.6	1.24	1.18	3.087e-05	0.0006811
TSPAN18	11p11.2	7.69	8.29	-0.6	1.05	1.06	8.01e-07	6.642e-05
FXYD6	11q23.3	8.62	9.21	-0.59	1.06	1.15	3.043e-06	0.0001437
ATP1B2	17p13.1	5.64	6.23	-0.59	1.1	1.07	2.859e-06	0.0001385
SVIL	10p11.2	10.74	11.33	-0.59	0.88	0.87	1.36e-08	6.489e-06
MBNL2	13q32.1	9.02	9.61	-0.59	0.98	0.77	1.12e-07	1.979e-05
CAND2	3p25.2	6.03	6.62	-0.59	0.98	0.97	2.74e-07	3.288e-05
ITIH5	10p14	8.77	9.36	-0.59	1.04	1.06	1.314e-06	8.756e-05
MAMLD1	Xq28	5.59	6.18	-0.59	1.06	1.07	1.815e-06	0.0001046
FRMD6	14q22.1	8.68	9.27	-0.59	1.1	1.01	3.106e-06	0.0001437
CORO2B	15q23	4.45	5.04	-0.59	1.12	1.04	4.534e-06	0.0001788
MRVI1	11p15	9.27	9.86	-0.59	1.1	1.17	4.834e-06	0.0001846
LDHB	12p12.2-p12.1	10.85	11.44	-0.59	1.22	1.06	1.955e-05	0.000507
NTN4	12q22	9.51	10.1	-0.59	1.24	1.12	2.185e-05	0.0005432
ARHGAP23	17q12	8.14	8.72	-0.58	1	1.06	1.012e-06	7.58e-05
ATP2B4	1q32.1	10.06	10.64	-0.58	1.07	1.1	3.392e-06	0.0001502
C3ORF70	3q27.2	7.05	7.63	-0.58	1.09	1.11	3.76e-06	0.000161
FOXF1	16q24	7.74	8.32	-0.58	1.14	1.14	1.056e-05	0.0003297
ZNF702P	19q13.41	7.77	8.35	-0.58	1.29	0.94	4.636e-05	0.0009163
DACH1	13q22	7.94	8.52	-0.58	1.19	0.81	9.687e-06	0.0003076
SLC22A17	14q11.2	9.53	10.1	-0.57	0.94	0.82	1.34e-07	2.209e-05
SMIM10	Xq26.3	5.96	6.53	-0.57	0.98	1.05	1.264e-06	8.525e-05
VSTM4	10q11.23	8.09	8.66	-0.57	1.06	1.02	3.131e-06	0.0001444
VWA5A	11q24.1	7.57	8.14	-0.57	1.12	1.08	7.952e-06	0.0002617
ANOS1	Xp22.32	7.75	8.32	-0.57	1.17	0.92	1.525e-05	0.0004334
NINL	20p11.22-p11.1	7.35	7.92	-0.57	1.19	1.1	2.055e-05	0.0005226
GIPC2	1p31.1	4.21	4.78	-0.57	1.18	1.13	2.061e-05	0.0005232
SEMA5A	5p15.2	7.16	7.73	-0.57	1.21	1.19	3.87e-05	0.0008033
ACTA2	10q23.3	13.6	14.17	-0.57	1.21	1.2	4.171e-05	0.0008486
CAMK1G	1q32.2	3.72	4.29	-0.57	1.18	1.31	3.416e-05	0.0007353
PRICKLE2	3p14.1	7.61	8.18	-0.57	1.03	1.01	1.775e-06	0.0001046
ZNF154	19q13.4	4.15	4.72	-0.57	1.01	1.14	2.738e-06	0.0001356
RGMA	15q26.1	6.78	7.35	-0.57	1.09	0.99	4.353e-06	0.0001752
ENTPD3	3p21.3	5.49	6.06	-0.57	1.22	1.03	3.906e-05	0.0008085
AOC3	17q21	9.95	10.51	-0.56	0.99	1.08	1.98e-06	0.0001086
TRO	Xp11.22-p11.21	5.72	6.28	-0.56	1.04	1.13	4.202e-06	0.0001714
NYNRIN	14q12	7.43	7.99	-0.56	1.02	1.21	4.652e-06	0.0001813
CYBRD1	2q31.1	10.77	11.33	-0.56	1.1	0.85	6.457e-06	0.0002218
MID1	Xp22	8.4	8.96	-0.56	1.13	0.87	1.111e-05	0.0003404
LIMS2	2q14.3	9.36	9.92	-0.56	1.15	1.13	2.968e-05	0.0006648
EID3	12q23.3	4.25	4.81	-0.56	1.05	0.89	2.892e-06	0.0001391
CDH23	10q22.1	4.25	4.81	-0.56	1.16	1.18	3.695e-05	0.0007815
CSRP1	1q32	13.21	13.77	-0.56	1.01	1.01	2.489e-06	0.0001261
TGFB1I1	16p11.2	8.98	9.54	-0.56	1.09	1.13	8.56e-06	0.0002782
CAV2	7q31.1	8.02	8.57	-0.55	0.91	0.96	2.98e-07	3.483e-05
ZNF185	Xq28	8.77	9.32	-0.55	1.05	1.07	5.766e-06	0.0002044
HACD1	10p12.33	5.77	6.32	-0.55	1.12	1	1.845e-05	0.0004885
IRAK3	12q14.3	6.5	7.05	-0.55	0.99	0.93	1.63e-06	0.0001006
GATM	15q21.1	6.63	7.18	-0.55	1.06	1.03	7.122e-06	0.0002391
TCEAL7	Xq22.1	4.99	5.54	-0.55	1.11	1.09	1.865e-05	0.0004885
LPAR1	9q31.3	7.09	7.64	-0.55	1.17	0.94	2.146e-05	0.0005346
ADGRA2	8p11.23	10.36	10.9	-0.54	0.99	1.06	3.145e-06	0.0001445
PALLD	4q32.3	11.35	11.89	-0.54	1.01	0.96	4.462e-06	0.000177
B3GNT9	16q22.1	7.47	8.01	-0.54	0.83	0.88	4.52e-08	1.205e-05
PLEKHH2	2p21	5.52	6.06	-0.54	1.14	1.18	4.643e-05	0.0009163
RASD2	22q13.1	8	8.54	-0.54	0.91	0.87	2.7e-07	3.288e-05
TGFBR3	1p33-p32	8.71	9.25	-0.54	0.95	0.9	1.163e-06	8.06e-05
MYOF	10q24	9.88	10.42	-0.54	1.08	1.1	1.435e-05	0.000414
SPARCL1	4q22.1	12.3	12.84	-0.54	1.09	0.98	1.558e-05	0.0004388
ITGA7	12q13	8.86	9.39	-0.53	1.04	1.08	1.401e-05	0.0004075
PDE4A	19p13.2	7.25	7.78	-0.53	0.97	0.91	1.927e-06	0.0001066
HCG11	6p22.2	7.1	7.63	-0.53	0.98	0.93	3.306e-06	0.0001479
GLI2	2q14	5.54	6.07	-0.53	0.99	1.06	5.5e-06	0.0001992
VCL	10q22.2	11.06	11.59	-0.53	0.89	0.92	3.3e-07	3.698e-05
HLF	17q22	7.82	8.35	-0.53	1.06	1.05	1.408e-05	0.0004088
SCHIP1	3q25.32-q25.33	6.53	7.06	-0.53	1.08	1.06	1.721e-05	0.0004663
SCN4B	11q23.3	6.19	6.71	-0.52	0.9	0.93	9.39e-07	7.192e-05
TCF7L1	2p11.2	7.45	7.97	-0.52	0.94	0.9	1.631e-06	0.0001006
CCDC69	5q33.1	8.58	9.1	-0.52	0.98	0.92	3.943e-06	0.0001667
SSPN	12p11.2	8.43	8.95	-0.52	1.01	0.91	6.98e-06	0.0002349
KDR	4q11-q12	8.4	8.92	-0.52	1.09	1.01	2.802e-05	0.0006483
PPP1R12B	1q32.1	11.45	11.96	-0.51	0.94	0.99	3.09e-06	0.0001437
JAZF1	7p15.2-p15.1	7.96	8.47	-0.51	0.83	0.93	3.8e-07	4.055e-05
GSTM4	1p13.3	7.8	8.31	-0.51	1.02	0.86	9.769e-06	0.0003085
NACAD	7p13	5.85	6.36	-0.51	1.06	1.13	4.081e-05	0.0008393
TPM1	15q22.1	12.67	13.18	-0.51	0.8	0.82	5.91e-08	1.433e-05
PLPP3	1p32.2	10.3	10.81	-0.51	0.93	0.82	1.693e-06	0.0001028
ID2	2p25	9.66	10.17	-0.51	0.98	0.87	5.149e-06	0.0001917
KCNIP3	2q21.1	5.91	6.42	-0.51	0.99	1.02	1.131e-05	0.0003441
CACNA1C	12p13.3	8	8.51	-0.51	1.06	0.97	2.085e-05	0.0005269
PARM1	4q13.3-q21.3	11.03	11.54	-0.51	1.07	0.9	2.205e-05	0.0005452
CSPG4	15q24.2	8.38	8.89	-0.51	1.05	1.09	3.463e-05	0.0007435
NPR2	9p21-p12	7.05	7.55	-0.5	0.9	0.86	1.527e-06	9.668e-05
EHD2	19q13.3	9.86	10.36	-0.5	0.88	0.95	1.587e-06	9.93e-05
SV2A	1q21.2	5.91	6.41	-0.5	0.87	1.04	1.854e-06	0.0001047
CRISPLD2	16q24.1	10.76	11.26	-0.5	0.95	0.91	4.793e-06	0.0001835
TIMP3	22q12.3	11.9	12.4	-0.5	0.94	0.9	5.031e-06	0.0001898
TINAGL1	1p35.2	8.7	9.2	-0.5	0.97	0.93	6.189e-06	0.0002153
MKX	10p12.1	7.49	7.99	-0.5	1.01	1.01	1.685e-05	0.0004601
SCARA3	8p21	8.62	9.12	-0.5	1.01	1.08	1.888e-05	0.0004923
MEIS1	2p14	7.62	8.12	-0.5	1.04	1.11	3.907e-05	0.0008085
CHST3	10q22.1	8.17	8.66	-0.49	0.89	0.95	2.783e-06	0.0001374
PTRF	17q21.2	12.04	12.53	-0.49	0.91	0.91	2.961e-06	0.0001419
FZD7	2q33	8.81	9.3	-0.49	0.94	0.86	5.149e-06	0.0001917
DCHS1	11p15.4	8.89	9.38	-0.49	0.97	1.04	1.427e-05	0.0004124
SLC46A3	13q12.3	6.84	7.33	-0.49	0.98	0.93	1.628e-05	0.0004501
AFAP1L2	10q25.3	7.77	8.26	-0.49	1	0.99	2.035e-05	0.0005196
LTBP4	19q13.1-q13.2	11.58	12.07	-0.49	1.01	0.99	2.454e-05	0.0005893
POPDC2	3q13.33	6.93	7.42	-0.49	1.02	1.09	3.863e-05	0.0008031
NID2	14q22.1	6.92	7.41	-0.49	1.04	1.02	4.264e-05	0.0008597
KDELC2	11q22.3	9.42	9.9	-0.48	0.84	0.62	3.58e-07	3.879e-05
MXRA7	17q25.1	10.6	11.08	-0.48	0.93	0.94	1.018e-05	0.0003198
OLFML2A	9q33.3	7.83	8.31	-0.48	0.95	1.03	1.487e-05	0.0004261
MAP1A	15q15.3	7.72	8.2	-0.48	0.94	1.13	2.855e-05	0.0006527
FAM124A	13q14.3	5.03	5.51	-0.48	1.03	1.04	4.676e-05	0.0009163
EPAS1	2p21-p16	11.2	11.67	-0.47	0.82	0.75	5.77e-07	5.271e-05
CALD1	7q33	12.93	13.4	-0.47	0.85	0.82	1.73e-06	0.0001034
NR3C1	5q31.3	9.34	9.81	-0.47	0.88	0.72	1.746e-06	0.0001039
SLCO2A1	3q21	9.67	10.14	-0.47	0.86	0.75	1.795e-06	0.0001046
C20ORF194	20p13	8.08	8.55	-0.47	0.88	0.71	2.388e-06	0.0001224
NES	1q23.1	9.78	10.25	-0.47	0.86	0.94	4.714e-06	0.0001831
SCRN1	7p14.3	9.7	10.17	-0.47	0.92	0.85	6.008e-06	0.0002101
SHE	1q21.3	6.27	6.74	-0.47	1.01	0.85	2.332e-05	0.0005682
C12ORF75	12q23.3	8.15	8.62	-0.47	0.92	0.95	1.032e-05	0.0003235
CLIP3	19q13.12	8.38	8.85	-0.47	0.94	1.07	2.96e-05	0.0006642
FERMT2	14q22.1	9.5	9.96	-0.46	0.8	0.8	8.03e-07	6.642e-05
DPYSL3	5q32	11.42	11.88	-0.46	0.8	0.87	1.166e-06	8.06e-05
RBMS1	2q24.2	8.79	9.25	-0.46	0.9	0.68	5.375e-06	0.0001962
MCAM	11q23.3	9.93	10.39	-0.46	0.94	0.98	1.788e-05	0.0004755
ACSL4	Xq22.3-q23	8.2	8.66	-0.46	0.98	0.85	2.792e-05	0.000647
C1QTNF1	17q25.3	8.6	9.06	-0.46	0.95	1.04	2.953e-05	0.0006635
FEZ1	11q24.2	6.79	7.25	-0.46	0.85	0.9	4.482e-06	0.0001772
EMCN	4q24	7.62	8.08	-0.46	0.93	0.87	1.395e-05	0.0004068
FAM92A1	8q22.1	5.08	5.54	-0.46	0.92	1.01	2.31e-05	0.0005648
FNDC5	1p35.1	5.09	5.55	-0.46	0.95	1	2.935e-05	0.0006607
FBXL22	15q22.31	5.89	6.35	-0.46	0.99	0.85	3.823e-05	0.0008004
SLC12A4	16q22.1	9.41	9.87	-0.46	0.74	0.7	7.78e-08	1.743e-05
CLIP4	2p23.2	7.87	8.32	-0.45	0.81	0.93	2.7e-06	0.0001343
KLF8	Xp11.21	5.47	5.92	-0.45	0.93	0.91	2.534e-05	0.0006063
PDGFD	11q22.3	7.46	7.91	-0.45	0.95	0.95	3.071e-05	0.0006798
ITGA3	17q21.33	9.9	10.35	-0.45	0.79	0.76	9.53e-07	7.241e-05
PGAP1	2q33.1	7.58	8.03	-0.45	0.89	0.74	6.862e-06	0.0002321
CGNL1	15q21.3	11.11	11.55	-0.44	0.72	0.6	1.03e-07	1.979e-05
RGAG4	Xq13.1	7.13	7.57	-0.44	0.72	0.77	2.27e-07	2.99e-05
TMEM106A	17q21.31	4.79	5.23	-0.44	0.94	0.99	4.835e-05	0.0009419
PITPNM3	17p13	7.32	7.76	-0.44	0.89	0.91	2.608e-05	0.0006196
DBNDD2	20q13.12	8.06	8.5	-0.44	0.93	0.94	4.665e-05	0.0009163
SLC45A1	1p36.23	6.4	6.84	-0.44	0.99	0.8	4.764e-05	0.0009295
NDRG2	14q11.2	10.45	10.88	-0.43	0.81	0.79	6.695e-06	0.0002275
SLC16A2	Xq13.2	7.78	8.21	-0.43	0.9	0.84	2.852e-05	0.0006527
CFL2	14q12	9.46	9.89	-0.43	0.75	0.76	8.32e-07	6.734e-05
RNF180	5q12.3	7.28	7.71	-0.43	0.88	0.61	9.265e-06	0.0002967
ANXA6	5q33.1	10.66	11.09	-0.43	0.88	0.83	1.498e-05	0.0004275
LDB2	4p16	7.34	7.77	-0.43	0.91	0.85	2.997e-05	0.0006667
GPM6B	Xp22.2	7.45	7.88	-0.43	0.88	0.91	3.115e-05	0.000686
SPRY1	4q28.1	9.13	9.56	-0.43	0.93	0.8	3.594e-05	0.0007652
RHOJ	14q23.2	6.21	6.64	-0.43	0.92	0.86	4.763e-05	0.0009295
CRIM1	2p21	10.04	10.46	-0.42	0.93	0.72	3.584e-05	0.0007642
KANK1	9p24.3	9.88	10.3	-0.42	0.79	0.65	2.043e-06	0.0001107
PLEKHG5	1p36.31	6.99	7.41	-0.42	0.82	0.78	1.067e-05	0.0003316
ARHGEF4	2q22	7.51	7.93	-0.42	0.87	0.75	2.611e-05	0.0006196
SH3PXD2B	5q35.1	8.51	8.92	-0.41	0.71	0.79	1.018e-06	7.581e-05
TTC28	22q12.1	8.22	8.63	-0.41	0.76	0.75	3.23e-06	0.0001459
CDC42EP3	2p21	9.76	10.17	-0.41	0.76	0.79	4.407e-06	0.0001764
SYDE1	19p13.12	7.51	7.92	-0.41	0.82	0.91	1.782e-05	0.000475
GPR161	1q24.2	6.45	6.86	-0.41	0.86	0.92	3.388e-05	0.0007317
ARAP3	5q31.3	7.3	7.71	-0.41	0.88	0.83	4.234e-05	0.0008552
KLHL5	4p14	8.71	9.12	-0.41	0.84	0.72	1.668e-05	0.0004573
ARHGEF17	11q13.4	9.54	9.94	-0.4	0.68	0.71	9.1e-07	7.048e-05
PJA2	5q21.3	11.36	11.76	-0.4	0.77	0.52	2.361e-06	0.0001224
KANK2	19p13.2	10.76	11.16	-0.4	0.72	0.86	3.205e-06	0.0001453
PLXNA2	1q32.2	8.17	8.57	-0.4	0.87	0.67	2.895e-05	0.0006578
ETNK2	1q32.1	7.23	7.63	-0.4	0.85	0.88	3.746e-05	0.0007887
ST5	11p15	9.61	10	-0.39	0.65	0.77	4.13e-07	4.262e-05
LRRC17	7q22.1	5.05	5.44	-0.39	0.76	0.88	1.78e-05	0.000475
FKBP9P1	7p11.1	4.8	5.19	-0.39	0.82	0.75	2.816e-05	0.00065
LACC1	13q14.11	6.87	7.26	-0.39	0.83	0.68	2.299e-05	0.0005631
ACACB	12q24.11	8.21	8.6	-0.39	0.75	0.86	1.171e-05	0.0003528
FOXO1	13q14.1	8.6	8.98	-0.38	0.64	0.59	2.68e-07	3.288e-05
FGFR1	8p11.23-p11.22	10.02	10.4	-0.38	0.72	0.72	5.996e-06	0.0002101
RIMS3	1p34.2	6.23	6.61	-0.38	0.75	0.9	3.305e-05	0.0007185
MEIS3P1	17p12	7.53	7.91	-0.38	0.83	0.73	4.425e-05	0.0008853
SPRY2	13q31.1	8.01	8.38	-0.37	0.8	0.66	4.022e-05	0.0008297
GRK5	10q26.11	7.03	7.4	-0.37	0.71	0.71	8.443e-06	0.0002751
TCEAL5	Xq22.1	4.69	5.06	-0.37	0.75	0.65	1.675e-05	0.0004583
RCBTB2	13q14.3	8.11	8.47	-0.36	0.59	0.56	2.06e-07	2.855e-05
NCKAP5L	12q13.12	7.8	8.16	-0.36	0.77	0.82	4.547e-05	0.0009043
EFNB1	Xq12	8.26	8.62	-0.36	0.72	0.72	1.127e-05	0.0003438
CPQ	8q22.2	9.06	9.42	-0.36	0.77	0.64	3.993e-05	0.0008251
LRRC34	3q26.2	4.7	5.05	-0.35	0.64	0.6	3.019e-06	0.0001432
TXNIP	1q21.1	13	13.35	-0.35	0.73	0.66	1.997e-05	0.0005147
C17ORF51	17p11.2	7.23	7.58	-0.35	0.76	0.51	3.465e-05	0.0007435
TBC1D1	4p14	9.37	9.71	-0.34	0.72	0.7	3.68e-05	0.0007796
EOGT	3p14.1	8.48	8.82	-0.34	0.57	0.63	5.7e-07	5.239e-05
RUSC2	9p13.3	8.77	9.11	-0.34	0.61	0.66	1.9e-06	0.0001055
LMO4	1p22.3	9.47	9.81	-0.34	0.68	0.62	1.491e-05	0.0004264
TBC1D2	9q22.33	7.9	8.24	-0.34	0.67	0.69	1.765e-05	0.0004732
PRNP	20p13	10.97	11.3	-0.33	0.52	0.54	7.56e-08	1.736e-05
NPTN	15q22	10.93	11.26	-0.33	0.55	0.44	1.83e-07	2.645e-05
TLN1	9p13	12.62	12.95	-0.33	0.56	0.54	3.09e-07	3.55e-05
LRCH1	13q14.11	8.74	9.07	-0.33	0.71	0.56	4.216e-05	0.0008545
APBB1	11p15	9.11	9.44	-0.33	0.73	0.65	5.027e-05	0.0009667
MPL	1p34	4.25	4.57	-0.32	0.59	0.61	3.742e-06	0.0001609
CAT	11p13	10.68	11	-0.32	0.61	0.49	4.78e-06	0.0001835
CBX7	22q13.1	10.39	10.71	-0.32	0.66	0.57	1.664e-05	0.0004572
TSPYL2	Xp11.2	9.81	10.13	-0.32	0.67	0.59	2.098e-05	0.0005284
SORBS2	4q35.1	10.55	10.87	-0.32	0.7	0.53	3.489e-05	0.0007463
GNB5	15q21.2	8.53	8.84	-0.31	0.57	0.5	2.828e-06	0.0001385
TP53INP2	20q11.22	10.33	10.64	-0.31	0.57	0.61	3.242e-06	0.0001459
FAM101B	17p13	7.88	8.19	-0.31	0.63	0.67	2.611e-05	0.0006196
ITM2B	13q14.3	13.22	13.53	-0.31	0.57	0.44	1.057e-06	7.737e-05
SLMAP	3p21.2-p14.3	10.31	10.62	-0.31	0.6	0.56	7.461e-06	0.0002486
TOR1AIP1	1q24.2	10.33	10.63	-0.3	0.58	0.46	5.742e-06	0.0002041
CDADC1	13q14.2	7.03	7.33	-0.3	0.56	0.4	1.838e-06	0.0001047
RMDN2	2p22.2	6.25	6.55	-0.3	0.59	0.49	7.819e-06	0.0002586
SCPEP1	17q22	10.21	10.51	-0.3	0.55	0.58	4.036e-06	0.0001681
PARVA	11p15.3	10.55	10.84	-0.29	0.48	0.44	2.36e-07	2.99e-05
RALB	2q14.2	10.38	10.67	-0.29	0.51	0.44	8.52e-07	6.799e-05
ARHGEF9	Xq11.1	8.81	9.1	-0.29	0.51	0.42	9.04e-07	7.046e-05
CLN5	13q21.1-q32	9.27	9.55	-0.28	0.5	0.43	1.166e-06	8.06e-05
ACO1	9p21.1	9.95	10.23	-0.28	0.55	0.41	5.217e-06	0.0001931
ESD	13q14.1-q14.2	10.32	10.6	-0.28	0.55	0.39	5.354e-06	0.000196
BTBD3	20p12.2	9.15	9.43	-0.28	0.55	0.44	8.364e-06	0.0002732
GPD1L	3p22.3	10.63	10.91	-0.28	0.51	0.64	1.378e-05	0.0004027
FKBP7	2q31.2	7.18	7.45	-0.27	0.54	0.49	1.555e-05	0.0004388
TMEM237	2q33.2	8.52	8.79	-0.27	0.49	0.53	1.945e-06	0.0001071
GPRASP2	Xq22.1	8.82	9.09	-0.27	0.53	0.45	6.965e-06	0.0002349
TCEAL6	Xq22.1	6.03	6.3	-0.27	0.6	0.49	4.889e-05	0.0009497
FBLIM1	1p36.21	10.37	10.63	-0.26	0.54	0.56	2.847e-05	0.0006527
WBP4	13q14.11	7.9	8.16	-0.26	0.5	0.41	3.991e-06	0.0001676
WDFY2	13q14.3	7.05	7.31	-0.26	0.5	0.51	4.653e-06	0.0001813
RTN4	2p16.3	12.06	12.32	-0.26	0.55	0.39	1.561e-05	0.0004388
SORT1	1p13.3|1p21.3-p13.1	10.57	10.83	-0.26	0.53	0.46	1.689e-05	0.0004603
SUCLA2	13q14.2	9.28	9.54	-0.26	0.55	0.45	3.038e-05	0.0006735
SMAD3	15q22.33	9.67	9.92	-0.25	0.49	0.49	9.308e-06	0.0002967
CD59	11p13	12.39	12.64	-0.25	0.52	0.46	1.744e-05	0.0004705
NUDT15	13q14.2	8.65	8.9	-0.25	0.52	0.48	2.341e-05	0.0005694
ACVR1	2q23-q24	9.02	9.27	-0.25	0.53	0.47	2.423e-05	0.000585
TMEM185B	2q14.2	8.52	8.77	-0.25	0.54	0.44	3.083e-05	0.0006811
VPS36	13q14.3	9.85	10.1	-0.25	0.53	0.55	3.826e-05	0.0008004
PPP3CB	10q22.2	10.09	10.33	-0.24	0.38	0.29	3.75e-08	1.066e-05
RBFOX2	22q13.1	10.47	10.71	-0.24	0.47	0.42	6.22e-06	0.0002153
BNIP3L	8p21	10.52	10.76	-0.24	0.49	0.51	1.744e-05	0.0004705
CAST	5q15	11.83	12.07	-0.24	0.5	0.4	1.933e-05	0.0005022
LIX1L	1q21.1	9.14	9.38	-0.24	0.5	0.42	2.371e-05	0.0005755
PGRMC1	Xq22-q24	11.08	11.32	-0.24	0.52	0.46	3.627e-05	0.0007709
CD99L2	Xq28	9.77	10.01	-0.24	0.52	0.44	4.168e-05	0.0008486
USP11	Xp11.23	10.3	10.54	-0.24	0.44	0.39	2.215e-06	0.0001167
SIK3	11q23.3	9.13	9.37	-0.24	0.47	0.45	9.106e-06	0.0002931
FEZ2	2p21	8.98	9.21	-0.23	0.44	0.34	4.14e-06	0.0001708
CAMK2G	10q22	9.66	9.89	-0.23	0.42	0.5	8.02e-06	0.0002632
GNAI2	3p21.31	11.75	11.97	-0.22	0.46	0.44	2.673e-05	0.0006271
SLC25A12	2q24	8.71	8.93	-0.22	0.43	0.43	1.71e-05	0.000465
HK1	10q22	11.65	11.86	-0.21	0.4	0.35	5.027e-06	0.0001898
STAT5B	17q11.2	10.48	10.69	-0.21	0.4	0.36	5.797e-06	0.0002049
DSTN	20p12.1	13.24	13.45	-0.21	0.42	0.42	2.613e-05	0.0006196
RHOQ	2p21	10.32	10.52	-0.2	0.42	0.4	5.183e-05	0.0009923
MFN2	1p36.22	11.11	11.3	-0.19	0.35	0.3	3.07e-06	0.0001437
IWS1	2q14.3	9.86	10.05	-0.19	0.42	0.28	3.151e-05	0.0006918
UBE2Q2	15q24.2	10.05	10.24	-0.19	0.42	0.37	5.013e-05	0.0009654
WDR1	4p16.1	12.16	12.34	-0.18	0.34	0.32	4.4e-06	0.0001764
PCIF1	20q13.12	9.68	9.85	-0.17	0.31	0.31	3.602e-06	0.0001569
ADD1	4p16.3	12.43	12.56	-0.13	0.25	0.24	1.066e-05	0.0003316
LAPTM4A	2p24.1	12.44	12.57	-0.13	0.28	0.26	3.236e-05	0.0007068
DCTN1	2p13	11.79	11.92	-0.13	0.29	0.24	3.771e-05	0.0007926
NOL10	2p25.1	9.52	9.4	0.12	0.24	0.24	1.329e-05	0.0003918
PTGES3	12q13.3|12	12.57	12.44	0.13	0.27	0.26	2.627e-05	0.0006207
HN1L	16p13.3	12.64	12.49	0.15	0.31	0.35	2.904e-05	0.0006581
TMEM183A	1q32.1	10.31	10.16	0.15	0.3	0.3	3.746e-05	0.0007887
ACAD9	3q21.3	10.12	9.96	0.16	0.32	0.28	3.379e-06	0.0001502
OSER1	20q13.11	9.58	9.42	0.16	0.34	0.28	2.683e-05	0.0006283
TOMM70A	3q12.2	11.1	10.94	0.16	0.34	0.29	3.326e-05	0.0007208
BFAR	16p13.12	10.13	9.96	0.17	0.3	0.24	8.94e-07	7.012e-05
TRAF7	16p13.3	11.25	11.08	0.17	0.34	0.36	1.202e-05	0.0003599
WDR75	2q32.2	9.59	9.42	0.17	0.38	0.28	4.97e-05	0.0009584
SLC35D2	9q22.32	9.35	9.18	0.17	0.38	0.34	5.163e-05	0.0009899
COLGALT1	19p13.11	10.5	10.32	0.18	0.32	0.34	4.295e-06	0.000174
SUPV3L1	10q22.1	9.09	8.91	0.18	0.36	0.31	9.719e-06	0.0003076
NOP56	20p13	11.11	10.93	0.18	0.41	0.34	4.939e-05	0.0009567
TATDN2	3p25.3	10.72	10.54	0.18	0.28	0.28	7.01e-08	1.639e-05
TRMT10C	3q12.3	8.97	8.79	0.18	0.37	0.33	3.859e-05	0.0008031
CARS	11p15.5	9.93	9.74	0.19	0.34	0.33	1.807e-06	0.0001046
PGAP2	11p15.5	9.62	9.43	0.19	0.34	0.34	2.119e-06	0.0001129
GRPEL2	5q32	8.68	8.49	0.19	0.38	0.35	1.557e-05	0.0004388
ZNF839	14q32.31	8.69	8.5	0.19	0.4	0.36	4.562e-05	0.0009059
TSEN2	3p25.2	7.75	7.56	0.19	0.39	0.33	1.716e-05	0.0004656
PMPCB	7q22.1	10.96	10.77	0.19	0.38	0.32	5.721e-06	0.0002039
TSFM	12q14.1	9.31	9.12	0.19	0.38	0.35	1.612e-05	0.0004471
CLNS1A	11q13.5-q14	10.71	10.52	0.19	0.39	0.33	1.649e-05	0.0004548
PMS2	7p22.2	9.66	9.46	0.2	0.37	0.34	3.107e-06	0.0001437
ZNF598	16p13.3	9.95	9.75	0.2	0.43	0.38	3.308e-05	0.0007185
COPS5	8q13.1	10.29	10.09	0.2	0.44	0.38	4.236e-05	0.0008552
MIS18A	21q22.11	7.73	7.53	0.2	0.44	0.39	4.72e-05	0.0009237
NFS1	20q11.22	9.39	9.19	0.2	0.35	0.33	1.179e-06	8.06e-05
WDR5	9q34	10.15	9.95	0.2	0.38	0.34	3.5e-06	0.0001545
RAN	12q24.3	11.82	11.62	0.2	0.38	0.39	9.717e-06	0.0003076
MGAT4B	5q35	10.93	10.72	0.21	0.43	0.42	1.518e-05	0.0004322
PMS2P1	7q22.1	8.22	8.01	0.21	0.41	0.38	1.186e-05	0.0003558
ANAPC5	12q24.31	11.68	11.46	0.22	0.35	0.36	1.13e-07	1.979e-05
GARS	7p15	10.93	10.71	0.22	0.38	0.39	5.9e-07	5.308e-05
LSM5	7p14.3	9.43	9.21	0.22	0.44	0.45	2.393e-05	0.0005797
POLG2	17q	6.89	6.67	0.22	0.43	0.47	9.138e-06	0.0002934
TIMM8A	Xq22.1	7.13	6.91	0.22	0.48	0.4	4.211e-05	0.0008545
GTPBP3	19p13.11	8.71	8.49	0.22	0.39	0.4	9.99e-07	7.52e-05
OXSM	3p24.2	8.25	8.03	0.22	0.42	0.39	5.127e-06	0.0001917
TRMT12	8q24.13	8.75	8.52	0.23	0.48	0.39	8.794e-06	0.0002844
CCDC58	3q21.1	7.62	7.39	0.23	0.45	0.46	1.047e-05	0.0003277
BSPRY	9q32	8.93	8.7	0.23	0.46	0.45	1.267e-05	0.0003776
NPM1	5q35.1	13.46	13.23	0.23	0.46	0.41	1.369e-05	0.0004017
REXO4	9q34.2	9.72	9.49	0.23	0.46	0.37	1.858e-05	0.0004885
TIMM9	14q21	9.24	9.01	0.23	0.47	0.4	2.049e-05	0.0005221
TRMT10A	4q23	7.7	7.47	0.23	0.49	0.41	2.214e-05	0.0005465
PTDSS1	8q22	10.74	10.51	0.23	0.48	0.43	3.219e-05	0.0007044
RCC2	1p36.13	11.52	11.29	0.23	0.49	0.45	4.048e-05	0.0008337
TMEM120B	12q24.31	9.32	9.09	0.23	0.5	0.48	4.571e-05	0.0009065
LETM1	4p16.3	10.32	10.08	0.24	0.36	0.37	4.11e-08	1.117e-05
C19ORF54	19q13.2	8.6	8.36	0.24	0.41	0.38	3.06e-07	3.541e-05
MRPL37	1p32.1	10.82	10.58	0.24	0.42	0.38	6.36e-07	5.544e-05
NIT2	3q12.2	9.86	9.62	0.24	0.46	0.41	4.207e-06	0.0001714
TBRG4	7p13	10.18	9.94	0.24	0.46	0.37	4.444e-06	0.0001768
MRPL13	8q22.1-q22.3	9.4	9.16	0.24	0.46	0.45	5.271e-06	0.0001942
NLE1	17q12	9.1	8.86	0.24	0.49	0.47	2.287e-05	0.0005613
FRAT2	10q24.1	9.07	8.83	0.24	0.51	0.49	2.653e-05	0.0006258
MCM7	7q21.3-q22.1	10.8	10.56	0.24	0.52	0.48	3.704e-05	0.0007823
VAV2	9q34.1	10.46	10.21	0.25	0.45	0.43	1.073e-06	7.811e-05
AIMP2	7p22	9.2	8.95	0.25	0.47	0.46	5.281e-06	0.0001942
CDKN2AIPNL	5q31.1	9.09	8.84	0.25	0.53	0.43	2.115e-05	0.0005298
CEP83	12q22	7.78	7.53	0.25	0.51	0.53	2.574e-05	0.0006148
EIF3B	7p22.3	12.53	12.28	0.25	0.53	0.4	3.838e-05	0.0008016
EIF3H	8q24.11	12.36	12.1	0.26	0.54	0.43	1.801e-05	0.000478
TFAP4	16p13	8.4	8.14	0.26	0.55	0.55	2.691e-05	0.0006292
NAP1L1	12q21.2	13.11	12.85	0.26	0.57	0.46	4.105e-05	0.0008428
RAB40C	16p13.3	10.01	9.75	0.26	0.56	0.41	4.63e-05	0.0009163
CHEK2	22q12.1	6.82	6.56	0.26	0.59	0.5	4.964e-05	0.0009584
EIF2AK1	7p22	12.65	12.38	0.27	0.35	0.36	1.54e-10	4.23e-07
TRUB2	9q34.11	9.84	9.57	0.27	0.39	0.38	1.71e-09	1.895e-06
SDCCAG3	9q34.3	9.68	9.41	0.27	0.39	0.44	7.11e-09	4.762e-06
CBX3	7p15.2	11.43	11.16	0.27	0.48	0.44	8.34e-07	6.734e-05
TATDN1	8q24.13	8.59	8.32	0.27	0.5	0.44	2.384e-06	0.0001224
PYCR1	17q25.3	12.34	12.07	0.27	0.49	0.64	4.268e-06	0.0001734
REPIN1	7q36.1	11.75	11.48	0.27	0.53	0.34	6.001e-06	0.0002101
TCEB1	8q21.11	9.49	9.22	0.27	0.53	0.49	1.077e-05	0.0003331
DVL1	1p36	11.18	10.91	0.27	0.55	0.49	1.614e-05	0.0004471
POLD2	7p13	11.73	11.46	0.27	0.56	0.48	2.196e-05	0.0005449
PCBD1	10q22	11.24	10.97	0.27	0.58	0.49	2.761e-05	0.0006421
NDUFAF6	8q22.1	7.64	7.37	0.27	0.55	0.55	3.412e-05	0.0007353
RFC4	3q27	7.67	7.4	0.27	0.59	0.49	4.12e-05	0.0008434
MRRF	9q33.2	9.05	8.78	0.27	0.47	0.46	5.5e-07	5.201e-05
HSPD1	2q33.1	13.12	12.84	0.28	0.52	0.46	2.003e-06	0.0001089
ZMYND19	9q34.3	9.16	8.88	0.28	0.58	0.5	2.919e-05	0.0006581
RRS1	8q13.1	9.36	9.08	0.28	0.6	0.58	4.903e-05	0.000951
TRAP1	16p13.3	11.23	10.95	0.28	0.45	0.41	9.49e-08	1.916e-05
MRPS2	9q34	10.57	10.29	0.28	0.54	0.46	5.418e-06	0.0001967
ENY2	8q23.1	9.38	9.1	0.28	0.53	0.47	6.475e-06	0.0002218
UCK2	1q23	8.68	8.39	0.29	0.5	0.56	7.84e-07	6.616e-05
DECR1	8q21.3	10.59	10.3	0.29	0.56	0.53	5.127e-06	0.0001917
KAT2A	17q21	10.69	10.4	0.29	0.61	0.61	4.169e-05	0.0008486
NUP210	3p25.1	10.86	10.57	0.29	0.62	0.67	4.447e-05	0.0008885
CBX8	17q25.3	7.34	7.05	0.29	0.49	0.54	4.32e-07	4.391e-05
GEMIN6	2p22.1	7.49	7.2	0.29	0.54	0.52	3.768e-06	0.000161
SLC25A19	17q25.3	7.21	6.92	0.29	0.58	0.53	1.084e-05	0.0003344
MOK	14q32	6.95	6.66	0.29	0.59	0.63	2.868e-05	0.0006544
PKP3	11p15	10.9	10.61	0.29	0.53	0.51	2.336e-06	0.0001221
CBX4	17q25.3	10.06	9.77	0.29	0.63	0.54	4.331e-05	0.0008719
RUVBL1	3q21	10.27	9.97	0.3	0.49	0.46	9.47e-08	1.916e-05
TKT	3p14.3	12.19	11.89	0.3	0.55	0.49	1.186e-06	8.063e-05
ESRP1	8q22.1	11.44	11.14	0.3	0.54	0.54	1.451e-06	9.43e-05
NOP16	5q35.2	8.29	7.99	0.3	0.61	0.62	1.349e-05	0.000397
NME1	17q21.3	10.87	10.57	0.3	0.62	0.62	2.088e-05	0.0005269
TXN	9q31	11.61	11.31	0.3	0.62	0.59	2.273e-05	0.0005588
ZNF165	6p21.3	5.96	5.66	0.3	0.56	0.5	2.64e-06	0.0001327
IRAK1	Xq28	11.97	11.67	0.3	0.52	0.43	3.69e-07	3.971e-05
MRPS33	7q34	9.96	9.66	0.3	0.52	0.5	8.67e-07	6.877e-05
SHMT2	12q12-q14	10.72	10.42	0.3	0.58	0.53	5.414e-06	0.0001967
ABCA3	16p13.3	10.71	10.41	0.3	0.6	0.54	2.009e-05	0.0005158
FAM84B	8q24.21	10.71	10.41	0.3	0.67	0.56	4.669e-05	0.0009163
HMGA1	6p21	9.86	9.55	0.31	0.62	0.57	1.21e-05	0.0003616
C10ORF2	10q24	8.76	8.45	0.31	0.51	0.53	2.73e-07	3.288e-05
C8ORF59	8q21.2	9.62	9.3	0.32	0.68	0.64	2.982e-05	0.0006656
ZNF285	--	7.08	6.76	0.32	0.44	0.46	1.04e-09	1.486e-06
MRPL15	8q11.2-q13	9.86	9.54	0.32	0.54	0.46	4.56e-07	4.512e-05
UBALD2	17q25.1	9.91	9.59	0.32	0.7	0.53	4.363e-05	0.0008742
CCNF	16p13.3	7.56	7.23	0.33	0.71	0.59	2.769e-05	0.0006429
TAF1D	11q21	9.66	9.33	0.33	0.57	0.51	4e-07	4.192e-05
MAL2	8q23	11.78	11.45	0.33	0.59	0.6	1.086e-06	7.826e-05
FAM83H	8q24.3	11.28	10.95	0.33	0.59	0.55	1.267e-06	8.525e-05
2017-03-01	1q41	11.44	11.11	0.33	0.58	0.69	1.708e-06	0.000103
NDUFB9	8q13.3	11.58	11.25	0.33	0.64	0.54	6.057e-06	0.0002113
TMEM241	18q11.2	7.88	7.55	0.33	0.64	0.61	7.718e-06	0.0002558
SLC19A1	21q22.3	10	9.67	0.33	0.66	0.63	1.749e-05	0.0004709
LRRC56	11p15.5	7.88	7.55	0.33	0.67	0.69	2.109e-05	0.0005297
METTL12	11q12.3	7.46	7.13	0.33	0.69	0.59	2.204e-05	0.0005452
NSMCE2	8q24.13	8.4	8.06	0.34	0.52	0.44	1.06e-08	5.41e-06
CENPH	5p15.2	6.58	6.24	0.34	0.6	0.62	1.364e-06	8.994e-05
C12ORF45	12q23.3	7.74	7.4	0.34	0.65	0.57	2.65e-06	0.0001328
LRFN1	19q13.2	7.75	7.41	0.34	0.62	0.65	4.193e-06	0.0001714
SLC25A10	17q25.3	10.87	10.53	0.34	0.68	0.63	1.423e-05	0.0004122
SLC29A2	11q13	8.72	8.38	0.34	0.72	0.6	2.839e-05	0.0006523
SAPCD2	9q34.3	9.83	9.49	0.34	0.71	0.68	3.484e-05	0.0007463
FANCI	15q26.1	8.31	7.97	0.34	0.7	0.51	1.613e-05	0.0004471
EXOSC5	19q13.1	9.1	8.75	0.35	0.6	0.58	5.4e-07	5.182e-05
FANCD2	3p26	7.55	7.2	0.35	0.68	0.58	4.775e-06	0.0001835
CHMP4C	8q21.13	9.65	9.3	0.35	0.68	0.72	1.077e-05	0.0003331
LINC00623	1q21.1	9.09	8.74	0.35	0.71	0.7	2.03e-05	0.0005193
GGCT	7p15-p14	10.89	10.54	0.35	0.62	0.68	3.051e-06	0.0001437
SLC25A33	1p36.22	9	8.64	0.36	0.6	0.54	1.23e-07	2.104e-05
RPUSD1	16p13.3	9.29	8.93	0.36	0.69	0.55	2.853e-06	0.0001385
TOP1MT	8q24.3	9.36	9	0.36	0.75	0.65	1.878e-05	0.0004907
MCCC1	3q27	10.06	9.7	0.36	0.59	0.5	5.72e-08	1.433e-05
PABPC1	8q22.2-q23	15.33	14.96	0.37	0.68	0.54	1.465e-06	9.431e-05
RPL30	8q22	14.56	14.19	0.37	0.71	0.6	3.633e-06	0.0001572
TRAIP	3p21.31	6.11	5.73	0.38	0.73	0.62	4.334e-06	0.000175
ASNS	7q21.3	9.56	9.18	0.38	0.58	0.54	1.52e-08	6.969e-06
ALKBH2	12q24.11	8.92	8.54	0.38	0.62	0.56	8.6e-08	1.845e-05
RAB17	2q37.3	9.74	9.36	0.38	0.75	0.7	9.294e-06	0.0002967
PPP1R14B	11q13	10.48	10.1	0.38	0.75	0.81	1.579e-05	0.0004431
RAD54B	8q22.1	6.03	5.64	0.39	0.79	0.71	1.655e-05	0.0004557
CCNE1	19q12	4.98	4.59	0.39	0.86	0.74	5.046e-05	0.0009688
ARHGEF26	3q25.2	11.11	10.71	0.4	0.79	0.83	1.603e-05	0.0004471
ARID3A	19p13.3	6.33	5.92	0.41	0.71	0.66	5.63e-07	5.214e-05
TPRN	9q34.3	10.05	9.64	0.41	0.8	0.69	7.953e-06	0.0002617
TONSL	8q24.3	7.74	7.33	0.41	0.83	0.67	1.106e-05	0.0003396
ZFAS1	20q13.13	11.19	10.78	0.41	0.87	0.65	1.585e-05	0.0004438
DANCR	4q12	11.01	10.59	0.42	0.71	0.74	5.55e-07	5.211e-05
SNHG1	11q12.3	9.66	9.23	0.43	0.73	0.75	6.45e-07	5.582e-05
TMEM184A	7p22.3	10.69	10.26	0.43	0.78	0.67	1.846e-06	0.0001047
MPP6	7p15	7.25	6.82	0.43	0.9	0.85	2.711e-05	0.0006328
RACGAP1	12q13.12	8	7.56	0.44	0.8	0.69	9.56e-07	7.241e-05
CHTF18	16p13.3	8.32	7.88	0.44	0.86	0.82	6.267e-06	0.0002163
C9ORF43	9q32	4.25	3.8	0.45	0.81	0.87	2.101e-06	0.0001129
STMN1	1p36.11	10.3	9.85	0.45	0.82	0.7	2.115e-06	0.0001129
RPL22L1	3q26.2	10.15	9.7	0.45	0.97	0.87	3.677e-05	0.0007796
PRC1	15q26.1	8.12	7.66	0.46	0.89	0.76	6.213e-06	0.0002153
CCNB1	5q12	8.09	7.63	0.46	0.77	0.71	3.48e-07	3.802e-05
KATNAL2	18q21.1	6.01	5.55	0.46	0.96	0.84	2.421e-05	0.000585
PRELID3A	18p11.21	5.41	4.95	0.46	0.97	0.85	2.838e-05	0.0006523
CKS2	9q22	8.23	7.77	0.46	0.85	0.76	1.836e-06	0.0001047
ERCC6L	Xq13.1	4.98	4.52	0.46	0.94	0.89	2.437e-05	0.0005861
SNHG7	9q34.3	10.65	10.18	0.47	0.97	0.83	1.996e-05	0.0005147
C19ORF48	19q13.33	13.04	12.56	0.48	0.86	0.83	1.384e-06	9.039e-05
POU5F1B	8q24.21	6.08	5.6	0.48	1	0.94	3.184e-05	0.0006978
BBC3	19q13.3-q13.4	7.16	6.67	0.49	0.85	0.74	5.5e-07	5.201e-05
DDIAS	11q14.1	4.95	4.46	0.49	1	0.87	2.003e-05	0.0005152
UBE2T	1q32.1	6.47	5.97	0.5	0.92	0.85	1.899e-06	0.0001055
DSCC1	8q24.12	6.56	6.05	0.51	0.79	0.74	2.35e-08	8.701e-06
BLM	15q26.1	5.35	4.84	0.51	0.98	0.82	4.011e-06	0.0001676
SNHG12	1p35.3	7.73	7.22	0.51	1.01	1.04	1.769e-05	0.0004734
RAC3	17q25.3	9.41	8.89	0.52	0.89	0.8	4.57e-07	4.512e-05
GINS2	16q24.1	6.98	6.46	0.52	1.13	0.84	2.897e-05	0.0006578
KIF11	10q24.1	7.43	6.9	0.53	1	0.87	3.106e-06	0.0001437
E2F1	20q11.2	7.02	6.49	0.53	1.01	0.84	4e-06	0.0001676
ZP3	7q11.23	8.44	7.9	0.54	0.98	0.96	2.079e-06	0.0001121
KIAA0101	15q22.31	6.51	5.97	0.54	1.13	1.01	2.078e-05	0.0005265
CASKIN1	16p13.3	6.38	5.84	0.54	1.15	1.07	4.955e-05	0.0009584
EZH2	7q35-q36	7.28	6.73	0.55	0.75	0.77	1.01e-09	1.486e-06
POC1A	3p21.2	6.66	6.11	0.55	0.89	0.73	6.83e-08	1.625e-05
CCNB2	15q22.2	7.21	6.66	0.55	0.89	1	2.34e-07	2.99e-05
CENPU	4q35.1	7.58	7.03	0.55	0.96	0.87	6.27e-07	5.532e-05
ASF1B	19p13.12	6.78	6.23	0.55	1.09	1.03	1.284e-05	0.0003811
DNMT3B	20q11.2	5.38	4.83	0.55	1.14	0.91	1.85e-05	0.0004885
PRR7	5q35.3	6.16	5.61	0.55	1.16	1.14	3.26e-05	0.0007111
TYMSOS	18p11.32	3.66	3.11	0.55	1.15	1.06	2.624e-05	0.0006207
CDCA8	1p34.3	6.61	6.06	0.55	0.9	0.81	1.1e-07	1.979e-05
E2F2	1p36	5.01	4.45	0.56	1.18	1.08	2.819e-05	0.00065
C16ORF59	16p13.3	6.23	5.67	0.56	0.89	0.88	1.11e-07	1.979e-05
SNHG3	1p36.1	6.85	6.28	0.57	1.15	1.2	2.329e-05	0.0005682
ORC1	1p32	4.71	4.14	0.57	1.01	0.89	1.042e-06	7.673e-05
RRM2	2p25-p24	7.52	6.94	0.58	1.24	1.26	4.219e-05	0.0008545
BUB1B	15q15	6.39	5.8	0.59	1.11	1.1	5.291e-06	0.0001942
WDR62	19q13.12	5.58	4.99	0.59	1.16	1.13	1.371e-05	0.0004017
ORC6	16q12	5.44	4.84	0.6	1.12	0.88	1.797e-06	0.0001046
RGS11	16p13.3	8.61	8	0.61	1.3	1.17	4.467e-05	0.000891
CCNA2	4q27	6.67	6.06	0.61	1.08	0.99	1.03e-06	7.623e-05
IL11	19q13.3-q13.4	3.89	3.28	0.61	1.08	1.25	2.998e-06	0.0001427
AURKA	20q13	6.51	5.89	0.62	0.93	0.84	1.04e-08	5.41e-06
EME1	17q21.33	4.53	3.91	0.62	1.04	0.85	1.64e-07	2.447e-05
TACC3	4p16.3	8.21	7.59	0.62	0.96	0.87	2.67e-08	9.36e-06
TK1	17q23.2-q25.3	8.53	7.9	0.63	1.04	0.93	1.61e-07	2.435e-05
TMEM52	1p36.33	6.12	5.49	0.63	1.09	1.03	7.19e-07	6.184e-05
OIP5	15q15.1	4.31	3.67	0.64	1.16	1.11	1.716e-06	0.000103
NUSAP1	15q15.1	7.43	6.79	0.64	1.23	1.13	4.575e-06	0.0001796
TRIP13	5p15.33	6.57	5.93	0.64	0.99	0.86	2.17e-08	8.5e-06
CENPE	4q24-q25	6.28	5.64	0.64	1.13	1.02	7.45e-07	6.361e-05
RPL36A	Xq22.1	6.45	5.81	0.64	1.17	1.19	3.177e-06	0.000145
CDCA5	11q12.1	7.09	6.44	0.65	0.99	0.93	1.92e-08	7.761e-06
HES6	2q37.3	7.38	6.73	0.65	1.25	1.21	6.683e-06	0.0002275
MKI67	10q26.2	8.79	8.13	0.66	1.09	1.07	2.12e-07	2.877e-05
SKA3	13q12.11	5.52	4.86	0.66	1.05	1.13	1.5e-07	2.344e-05
FAM222A	12q24.11	8.25	7.59	0.66	1.3	1.02	5.614e-06	0.0002011
CTHRC1	8q22.3	6.78	6.12	0.66	1.36	1.5	3.853e-05	0.0008031
SPAG5	17q11.2	7.49	6.82	0.67	0.98	0.93	3.72e-09	3.308e-06
KIFC1	6p21.3	7.15	6.48	0.67	1	1	1.66e-08	7.366e-06
RAD54L	1p32	5.22	4.55	0.67	1.19	1.11	1.174e-06	8.06e-05
CDT1	16q24.3	6.8	6.13	0.67	1.23	1.1	2.546e-06	0.0001285
CDCA3	12p13	6.1	5.42	0.68	1.06	0.96	2.95e-08	1.001e-05
SHCBP1	16q11.2	5.16	4.48	0.68	1.23	1.16	1.877e-06	0.0001055
BUB1	2q14	6.09	5.4	0.69	1.44	1.36	2.916e-05	0.0006581
FAM72B	1p11.2	4.98	4.29	0.69	1.05	1.05	1.92e-08	7.761e-06
NCAPG	4p15.33	6.45	5.76	0.69	1.24	1.19	1.296e-06	8.678e-05
CEP55	10q23.33	5.69	4.99	0.7	1.29	1.2	2.353e-06	0.0001224
KIF2C	1p34.1	6.26	5.55	0.71	1.12	1.01	3.84e-08	1.066e-05
PVT1	8q24	7.38	6.66	0.72	0.92	0.76	4.04e-11	3.94e-07
DNASE1L2	16p13.3	4.8	4.08	0.72	1.56	1.35	4.346e-05	0.0008735
FAM72D	1q21.1	3.7	2.98	0.72	1.17	1.18	1.88e-07	2.668e-05
CDK1	10q21.1	7.51	6.78	0.73	1.11	1.12	3.08e-08	1.001e-05
CENPM	22q13.2	6.64	5.91	0.73	1.19	1.1	1.29e-07	2.178e-05
SKA1	18q21.1	5.05	4.31	0.74	1.08	1.04	8.38e-09	4.891e-06
FOXM1	12p13	7.65	6.91	0.74	1.11	0.98	9.42e-09	5.233e-06
GTSE1	22q13.2-q13.3	5.75	5.01	0.74	1.16	1.24	1.09e-07	1.979e-05
PLK1	16p12.2	6.6	5.85	0.75	1.17	1.1	3.67e-08	1.066e-05
SPC25	2q31.1	4.67	3.91	0.76	1.32	1.27	5.89e-07	5.308e-05
TOP2A	17q21.2	8.51	7.75	0.76	1.36	1.34	1.668e-06	0.0001024
KIF15	3p21.31	5.39	4.63	0.76	1.38	1.27	1.989e-06	0.0001086
ZNF695	1q44	3.64	2.87	0.77	1.23	1.13	5.87e-08	1.433e-05
PKMYT1	16p13.3	6.48	5.71	0.77	1.22	1.16	8.79e-08	1.845e-05
MELK	9p13.2	5.79	5.02	0.77	1.34	1.37	8.34e-07	6.734e-05
DEPDC1B	5q12.1	5.12	4.34	0.78	1.24	1.32	1.57e-07	2.397e-05
ASPM	1q31	5.9	5.12	0.78	1.4	1.38	1.531e-06	9.668e-05
SLC7A11	4q28.3	8.29	7.5	0.79	1.06	1.11	6e-10	1.333e-06
CENPF	1q41	7.95	7.16	0.79	1.27	1.19	1.12e-07	1.979e-05
ESPL1	12q	5.5	4.71	0.79	1.36	1.24	5.63e-07	5.214e-05
CDC20	1p34.1	6.93	6.13	0.8	1.17	1.2	8.31e-09	4.891e-06
FAM64A	17p13.2	5.26	4.46	0.8	1.23	1.15	2.48e-08	8.93e-06
HMMR	5q34	6.33	5.53	0.8	1.27	1.34	1.38e-07	2.244e-05
TPX2	20q11.2	7.85	7.04	0.81	1.12	1.16	1.12e-09	1.486e-06
NCAPH	2q11.2	5.83	5.02	0.81	1.39	1.23	3.45e-07	3.802e-05
POLQ	3q13.33	4.57	3.76	0.81	1.4	1.24	4.34e-07	4.391e-05
CBX2	17q25.3	6.91	6.09	0.82	1.4	1.18	2.32e-07	2.99e-05
CDKN3	14q22	5.41	4.58	0.83	1.22	1.19	8.44e-09	4.891e-06
PBK	8p21.2	5.42	4.59	0.83	1.36	1.43	2.33e-07	2.99e-05
HJURP	2q37.1	6.61	5.77	0.84	1.3	1.28	3.78e-08	1.066e-05
IQGAP3	1q21.3	6.36	5.52	0.84	1.35	1.28	1.16e-07	2.002e-05
GOLGA7B	10q24.2	5.25	4.4	0.85	1.73	1.3	1.015e-05	0.0003197
MYBL2	20q13.1	7.2	6.35	0.85	1.38	1.31	1.47e-07	2.332e-05
KIF20A	5q31	6.39	5.51	0.88	1.51	1.38	4.35e-07	4.391e-05
PTTG1	5q35.1	6.86	5.97	0.89	1.16	1.11	1.54e-10	4.23e-07
NUF2	1q23.3	5.02	4.12	0.9	1.27	1.26	2.47e-09	2.347e-06
KIF4A	Xq13.1	6.51	5.61	0.9	1.35	1.41	2.3e-08	8.701e-06
CCDC78	16p13.3	6.09	5.17	0.92	1.72	1.84	5.815e-06	0.000205
UBE2C	20q13.12	6.7	5.77	0.93	1.25	1.36	7.35e-10	1.399e-06
AURKB	17p13.1	5.58	4.62	0.96	1.27	1.24	1.59e-10	4.23e-07
BIRC5	17q25	6.41	5.45	0.96	1.34	1.29	1.47e-09	1.787e-06
KIF18B	17q21.31	5.15	4.19	0.96	1.41	1.33	6.19e-09	4.582e-06
TROAP	12q13.12	6	4.97	1.03	1.31	1.28	5.91e-11	3.94e-07
CPNE7	16q24.3	7.04	5.94	1.1	1.83	1.71	1.8e-07	2.64e-05
