# Supplementary material for: Construction of a set of novel and robust gene expression signatures predicting prostate cancer recurrence
Source: Mol Oncol. 2018 Aug 11;12(9):1559–78. doi: 10.1002/1878-0261.12359 (PMC6120243; doi:10.1002/1878-0261.12359)
Supplement: Supplementary file 8 — Table S2. (A) Upregulation of gene sets among the 696 DEGs associated with the 9‐gene genomic signature within the kegg.sets.hs dataset. (B) Downregulation of gene sets among the 696 DEGs within the kegg.sets.hs dataset. (C) Upregulation of gene sets among the 696 DEGs within the GO.sets.hs dataset. (D) Downregulation of gene sets among the 696 DEGs within the GO.sets.hs dataset. (E) Pathways affected by the 696 DEGs associated with the 9‐gene genomic signature. [file MOL2-12-1559-s008.xlsx]

## Sheet: Table S2A
Table S2A. Upregulation of gene sets among the 696 DEGs associated with the 9-gene genomic signature within the kegg.sets.hs dataset
	p.val	q.val	set.size
hsa04110 Cell cycle	8.83287e-06	0.000114827	20
hsa04114 Oocyte meiosis	0.0022616	0.0147004	15
hsa04914 Progesterone-mediated oocyte maturation	0.018746	0.0812328	10
Note:
set.size: number of DEGs enriched in the individual gene sets

## Sheet: Table S2B
Table S2B. Downregulation of gene sets among the 696 DEGs within the kegg.sets.hs dataset
	p.val	q.val	set.size
hsa04270 Vascular smooth muscle contraction	0.00349435	0.0454266	13
hsa04510 Focal adhesion	0.0193151	0.125548	18
hsa04916 Melanogenesis	0.0448417	0.194314	11

## Sheet: Table S2C
Table S2C. Upregulation of gene sets among the 696 DEGs within the GO.sets.hs dataset
	p.val	q.val	set.size
GO:0000279 M phase	8.67684e-17	9.12804e-14	70
GO:0022403 cell cycle phase	2.12827e-16	1.11947e-13	100
GO:0022402 cell cycle process	1.31323e-15	4.60506e-13	105
GO:0000087 M phase of mitotic cell cycle	2.00464e-14	5.27221e-12	58
GO:0000280 nuclear division	4.54698e-14	5.99359e-12	57
GO:0007067 mitosis	4.54698e-14	5.99359e-12	57
GO:0048285 organelle fission	4.54698e-14	5.99359e-12	57
GO:0007049 cell cycle	4.55787e-14	5.99359e-12	120
GO:0000278 mitotic cell cycle	1.41425e-13	1.6531e-11	96
GO:0051301 cell division	9.78064e-11	1.02892e-08	62
GO:0006259 DNA metabolic process	3.13212e-10	2.99545e-08	67
GO:0005694 chromosome	1.03807e-09	9.10041e-08	62
GO:0044427 chromosomal part	2.98057e-09	2.41197e-07	56
GO:0007059 chromosome segregation	1.09432e-08	8.22307e-07	26
GO:0031981 nuclear lumen	1.1845e-08	8.30732e-07	108
GO:0044428 nuclear part	3.62403e-08	2.3828e-06	126
GO:0000793 condensed chromosome	5.02542e-08	3.10985e-06	31
GO:0010564 regulation of cell cycle process	1.20238e-07	7.02722e-06	40
GO:0000775 chromosome, centromeric region	1.88614e-07	1.04433e-05	28
GO:0015630 microtubule cytoskeleton	2.29126e-07	1.2052e-05	69
GO:0051276 chromosome organization	2.66614e-07	1.33561e-05	54
GO:0005819 spindle	2.89245e-07	1.38312e-05	34
GO:0000075 cell cycle checkpoint	6.84398e-07	2.94529e-05	22
GO:0043233 organelle lumen	7.05741e-07	2.94529e-05	142
GO:0070013 intracellular organelle lumen	7.05741e-07	2.94529e-05	142
GO:0071156 regulation of cell cycle arrest	7.27924e-07	2.94529e-05	25
GO:0031974 membrane-enclosed lumen	8.32847e-07	3.24502e-05	146
GO:0000236 mitotic prometaphase	1.22327e-06	4.596e-05	19
GO:0000779 condensed chromosome, centromeric region	1.67215e-06	6.06588e-05	21
GO:0006974 response to DNA damage stimulus	1.79753e-06	6.28463e-05	39
GO:0051726 regulation of cell cycle	1.88923e-06	6.28463e-05	61
GO:0006996 organelle organization	1.91168e-06	6.28463e-05	152
GO:0005654 nucleoplasm	3.43238e-06	0.00010942	71
GO:0007050 cell cycle arrest	3.72523e-06	0.000115263	33
GO:0000777 condensed chromosome kinetochore	5.03474e-06	0.00015133	19
GO:0007017 microtubule-based process	5.77398e-06	0.000168729	41
GO:0006281 DNA repair	7.6679e-06	0.000218017	29
GO:0000776 kinetochore	7.96792e-06	0.000220586	20
GO:0051329 interphase of mitotic cell cycle	1.71726e-05	0.000463219	42
GO:0071103 DNA conformation change	1.92121e-05	0.000505278	23
GO:0006260 DNA replication	2.4629e-05	0.000631944	28
GO:0007051 spindle organization	2.54722e-05	0.000638019	19
GO:0044446 intracellular organelle part	3.19488e-05	0.000781632	299
GO:0005634 nucleus	3.3331e-05	0.000796915	262
GO:0051325 interphase	4.19891e-05	0.000981613	43
GO:0043228 non-membrane-bounded organelle	5.84381e-05	0.00130802	189
GO:0043232 intracellular non-membrane-bounded organelle	5.84381e-05	0.00130802	189
GO:0006323 DNA packaging	7.6012e-05	0.00166593	18
GO:0032991 macromolecular complex	7.94791e-05	0.00169725	180
GO:0044265 cellular macromolecule catabolic process	8.06677e-05	0.00169725	26
GO:0000226 microtubule cytoskeleton organization	8.73131e-05	0.00176458	34
GO:0045786 negative regulation of cell cycle	8.82952e-05	0.00176458	36
GO:0000228 nuclear chromosome	8.88999e-05	0.00176458	21
GO:0000819 sister chromatid segregation	0.000112132	0.0021845	13
GO:0044422 organelle part	0.000136815	0.00261689	310
GO:0090304 nucleic acid metabolic process	0.00017317	0.00325313	188
GO:0007093 mitotic cell cycle checkpoint	0.000204576	0.00377569	11
GO:0000070 mitotic sister chromatid segregation	0.000233948	0.00424333	12
GO:0044454 nuclear chromosome part	0.000258774	0.00461408	19
GO:0005874 microtubule	0.000285703	0.00500933	34
GO:0031145 anaphase-promoting complex-dependent proteasomal ubiquitin-dependent protein catabolic process	0.000295714	0.00509868	10
GO:0005815 microtubule organizing center	0.000300492	0.00509868	36
GO:0005876 spindle microtubule	0.000305604	0.0051031	10
GO:0048610 cellular process involved in reproduction	0.000335262	0.00551087	22
GO:0007088 regulation of mitosis	0.000351362	0.0056005	13
GO:0051783 regulation of nuclear division	0.000351362	0.0056005	13
GO:0010498 proteasomal protein catabolic process	0.000447652	0.0069166	13
GO:0043161 proteasomal ubiquitin-dependent protein catabolic process	0.000447652	0.0069166	13
GO:0005813 centrosome	0.000453656	0.0069166	27
GO:0043234 protein complex	0.000494418	0.00743039	166
GO:0030496 midbody	0.000523973	0.00776365	12
GO:0044260 cellular macromolecule metabolic process	0.000636818	0.00923238	283
GO:0007346 regulation of mitotic cell cycle	0.000647801	0.00923238	33
GO:0003676 nucleic acid binding	0.000651025	0.00923238	104
GO:0006261 DNA-dependent DNA replication	0.000658202	0.00923238	14
GO:0090068 positive regulation of cell cycle process	0.000758502	0.0103521	11
GO:0007126 meiosis	0.000777392	0.0103521	11
GO:0051321 meiotic cell cycle	0.000777392	0.0103521	11
GO:0051327 M phase of meiotic cell cycle	0.000777392	0.0103521	11
GO:0000922 spindle pole	0.00114827	0.0150997	17
GO:0000910 cytokinesis	0.00145132	0.0188493	11
GO:0032886 regulation of microtubule-based process	0.00160975	0.0206519	12
GO:0000086 G2/M transition of mitotic cell cycle	0.00171585	0.0207782	18
GO:0006310 DNA recombination	0.00173204	0.0207782	16
GO:0006511 ubiquitin-dependent protein catabolic process	0.0017381	0.0207782	16
GO:0019941 modification-dependent protein catabolic process	0.0017381	0.0207782	16
GO:0043632 modification-dependent macromolecule catabolic process	0.0017381	0.0207782	16
GO:0051603 proteolysis involved in cellular protein catabolic process	0.0017381	0.0207782	16
GO:0005730 nucleolus	0.00179268	0.0211898	27
GO:0071824 protein-DNA complex subunit organization	0.00185656	0.0217011	13
GO:0044257 cellular protein catabolic process	0.00188528	0.0217946	18
GO:0046483 heterocycle metabolic process	0.00231437	0.0264644	237
GO:0044430 cytoskeletal part	0.00236074	0.0265417	91
GO:0003677 DNA binding	0.00237159	0.0265417	76
GO:0007052 mitotic spindle organization	0.00251351	0.0278338	12
GO:0065004 protein-DNA complex assembly	0.00255045	0.0279487	12
GO:0070507 regulation of microtubule cytoskeleton organization	0.00301457	0.0326941	11
GO:0006412 translation	0.00309316	0.0332041	21
GO:0006139 nucleobase-containing compound metabolic process	0.00360212	0.038277	229

## Sheet: Table S2D
Table S2D. Downregulation of gene sets among the 696 DEGs within the GO.sets.hs dataset
	p.val	q.val	set.size
GO:0031224 intrinsic to membrane	3.2779e-07	0.000213378	161
GO:0016021 integral to membrane	5.36891e-07	0.000213378	157
GO:0044425 membrane part	6.08493e-07	0.000213378	191
GO:0071944 cell periphery	2.17185e-06	0.000571197	195
GO:0005886 plasma membrane	3.12518e-06	0.000657537	191
GO:0005576 extracellular region	6.08909e-06	0.00106762	71
GO:0044459 plasma membrane part	1.45851e-05	0.00192755	80
GO:0016020 membrane	1.46582e-05	0.00192755	291
GO:0004872 receptor activity	2.71891e-05	0.00286792	36
GO:0031226 intrinsic to plasma membrane	2.72616e-05	0.00286792	48
GO:0005887 integral to plasma membrane	3.78251e-05	0.00361745	46
GO:0044421 extracellular region part	4.62209e-05	0.00398722	51
GO:0003008 system process	4.92718e-05	0.00398722	80
GO:0007166 cell surface receptor signaling pathway	6.62887e-05	0.00498112	95
GO:0038023 signaling receptor activity	8.90357e-05	0.00624437	31
GO:0009653 anatomical structure morphogenesis	9.98296e-05	0.0063495	102
GO:0004888 transmembrane signaling receptor activity	0.000102606	0.0063495	30
GO:0050801 ion homeostasis	0.000162793	0.00951432	31
GO:0007155 cell adhesion	0.000207863	0.0109336	50
GO:0022610 biological adhesion	0.000207863	0.0109336	50
GO:0043292 contractile fiber	0.000276534	0.013853	21
GO:0048878 chemical homeostasis	0.000311662	0.0144126	39
GO:0044449 contractile fiber part	0.000315104	0.0144126	20
GO:0055080 cation homeostasis	0.000430438	0.0188675	26
GO:0006936 muscle contraction	0.00046017	0.019364	28
GO:0003012 muscle system process	0.000508407	0.0205709	29
GO:0007167 enzyme linked receptor protein signaling pathway	0.000546662	0.0211922	50
GO:0048646 anatomical structure formation involved in morphogenesis	0.000579373	0.0211922	78
GO:0030016 myofibril	0.000602263	0.0211922	19
GO:0006873 cellular ion homeostasis	0.00061516	0.0211922	28
GO:0055065 metal ion homeostasis	0.000624486	0.0211922	23
GO:0040011 locomotion	0.000724095	0.0238046	69
GO:0004871 signal transducer activity	0.000879069	0.0271994	50
GO:0060089 molecular transducer activity	0.000879069	0.0271994	50
GO:0032989 cellular component morphogenesis	0.000975204	0.0293119	61
GO:0009605 response to external stimulus	0.00104487	0.0305335	67
GO:0040012 regulation of locomotion	0.00127813	0.0352161	27
GO:0000902 cell morphogenesis	0.00132113	0.0352161	58
GO:0055074 calcium ion homeostasis	0.00133902	0.0352161	19
GO:0072507 divalent inorganic cation homeostasis	0.00133902	0.0352161	19
GO:0030017 sarcomere	0.00143507	0.0354428	16
GO:0072358 cardiovascular system development	0.00144871	0.0354428	48
GO:0072359 circulatory system development	0.00144871	0.0354428	48
GO:0006875 cellular metal ion homeostasis	0.00158234	0.0355085	21
GO:0030334 regulation of cell migration	0.00158907	0.0355085	26
GO:2000145 regulation of cell motility	0.00158907	0.0355085	26
GO:0003013 circulatory system process	0.00163691	0.0355085	20
GO:0008015 blood circulation	0.00163691	0.0355085	20
GO:0030003 cellular cation homeostasis	0.00165391	0.0355085	23
GO:0031674 I band	0.00172111	0.0362121	15
GO:0003779 actin binding	0.00179296	0.0369842	23
GO:0006812 cation transport	0.00199186	0.0402969	31
GO:0042221 response to chemical stimulus	0.00205546	0.0407598	135
GO:0005615 extracellular space	0.00209793	0.0407598	32
GO:0044707 single-multicellular organism process	0.00213098	0.0407598	235
GO:0051270 regulation of cellular component movement	0.00223832	0.0420484	31
GO:0030001 metal ion transport	0.00246215	0.0454417	29
GO:0001944 vasculature development	0.00253884	0.0460493	32
GO:0055082 cellular chemical homeostasis	0.00268062	0.0476252	33
GO:0031012 extracellular matrix	0.00271626	0.0476252	25

## Sheet: Table S2E
Table S2E. Pathways affected by the 696 DEGs associated with the 9-gene genomic signature
ID	Description	GeneRatio	pvalue	p.adjust	qvalue	geneID	Count
R-HSA-68877	Mitotic Prometaphase	24/399	1.00956e-10	9.02548e-08	8.49094e-08	RCC2/CENPH/CCNB1/ERCC6L/CCNB2/CENPU/CDCA8/BUB1B/CENPE/CDCA5/BUB1/NCAPG/KIF2C/CDK1/CENPM/SKA1/PLK1/SPC25/CENPF/CDC20/NCAPH/NUF2/AURKB/BIRC5	24
R-HSA-2500257	Resolution of Sister Chromatid Cohesion	22/399	9.69078e-10	4.33178e-07	4.07523e-07	RCC2/CENPH/CCNB1/ERCC6L/CCNB2/CENPU/CDCA8/BUB1B/CENPE/CDCA5/BUB1/KIF2C/CDK1/CENPM/SKA1/PLK1/SPC25/CENPF/CDC20/NUF2/AURKB/BIRC5	22
R-HSA-445355	Smooth Muscle Contraction	12/399	5.32743e-09	1.58757e-06	1.49355e-06	MYH11/ACTG2/SORBS1/MYLK/LMOD1/MYL9/ACTA2/VCL/TPM1/CALD1/ANXA6/TLN1	12
R-HSA-194315	Signaling by Rho GTPases	42/399	7.76953e-08	1.73649e-05	1.63365e-05	MYH11/MYLK/ARHGAP20/FLNA/MYL9/STARD8/ARHGAP23/PPP1R12B/RHOJ/PLEKHG5/ARHGEF4/SYDE1/ARAP3/ARHGEF17/ARHGEF9/RHOQ/RCC2/VAV2/DVL1/CENPH/ARHGEF26/RACGAP1/PRC1/ERCC6L/RAC3/CENPU/CDCA8/BUB1B/CENPE/BUB1/KIF2C/CENPM/SKA1/PLK1/SPC25/DEPDC1B/CENPF/CDC20/IQGAP3/NUF2/AURKB/BIRC5	42
R-HSA-2467813	Separation of Sister Chromatids	23/399	7.3934e-07	0.000123379	0.000116072	ANAPC5/RCC2/CENPH/ERCC6L/CENPU/CDCA8/BUB1B/CENPE/CDCA5/BUB1/KIF2C/CENPM/SKA1/PLK1/SPC25/CENPF/ESPL1/CDC20/PTTG1/NUF2/UBE2C/AURKB/BIRC5	23
R-HSA-5663220	RHO GTPases Activate Formins	19/399	8.28047e-07	0.000123379	0.000116072	RCC2/DVL1/CENPH/ERCC6L/CENPU/CDCA8/BUB1B/CENPE/BUB1/KIF2C/CENPM/SKA1/PLK1/SPC25/CENPF/CDC20/NUF2/AURKB/BIRC5	19
R-HSA-397014	Muscle contraction	24/399	1.52165e-06	0.000194336	0.000182827	ACTC1/KCNK3/ATP1A2/MYH11/ACTG2/SORBS1/MYLK/LMOD1/SLC8A1/MYL9/FXYD6/ATP1B2/ATP2B4/ACTA2/VCL/SCN4B/TPM1/KCNIP3/CACNA1C/NPR2/CALD1/ANXA6/TLN1/CAMK2G	24
R-HSA-156711	Polo-like kinase mediated events	7/399	1.7466e-06	0.000195183	0.000183623	CCNB1/CCNB2/FOXM1/PLK1/PKMYT1/CENPF/MYBL2	7
R-HSA-68882	Mitotic Anaphase	23/399	2.04589e-06	0.000199794	0.000187961	ANAPC5/RCC2/CENPH/ERCC6L/CENPU/CDCA8/BUB1B/CENPE/CDCA5/BUB1/KIF2C/CENPM/SKA1/PLK1/SPC25/CENPF/ESPL1/CDC20/PTTG1/NUF2/UBE2C/AURKB/BIRC5	23
R-HSA-2555396	Mitotic Metaphase and Anaphase	23/399	2.23483e-06	0.000199794	0.000187961	ANAPC5/RCC2/CENPH/ERCC6L/CENPU/CDCA8/BUB1B/CENPE/CDCA5/BUB1/KIF2C/CENPM/SKA1/PLK1/SPC25/CENPF/ESPL1/CDC20/PTTG1/NUF2/UBE2C/AURKB/BIRC5	23
R-HSA-68886	M Phase	31/399	3.27759e-06	0.000266379	0.000250603	PRKCB/ANAPC5/RCC2/NUP210/CENPH/CCNB1/ERCC6L/CCNB2/CENPU/CDCA8/BUB1B/CENPE/CDCA5/BUB1/NCAPG/KIF2C/CDK1/CENPM/SKA1/PLK1/SPC25/CENPF/ESPL1/CDC20/NCAPH/KIF20A/PTTG1/NUF2/UBE2C/AURKB/BIRC5	31
R-HSA-69273	Cyclin A/B1 associated events during G2/M transition	7/399	1.29377e-05	0.000963858	0.000906774	CCNB1/CCNB2/CCNA2/CDK1/FOXM1/PLK1/PKMYT1	7
R-HSA-2514853	Condensation of Prometaphase Chromosomes	5/399	3.26886e-05	0.00224797	0.00211483	CCNB1/CCNB2/NCAPG/CDK1/NCAPH	5
R-HSA-113510	E2F mediated regulation of DNA replication	8/399	3.58301e-05	0.00228801	0.0021525	CCNE1/CCNB1/E2F1/ORC1/RRM2/ORC6/CDT1/CDK1	8
R-HSA-69205	G1/S-Specific Transcription	6/399	4.10609e-05	0.00244723	0.00230229	CCNE1/E2F1/ORC1/RRM2/CDT1/CDK1	6
R-HSA-195258	RHO GTPase Effectors	27/399	7.50648e-05	0.00419424	0.00394584	MYH11/MYLK/FLNA/MYL9/PPP1R12B/RHOQ/RCC2/DVL1/CENPH/PRC1/ERCC6L/CENPU/CDCA8/BUB1B/CENPE/BUB1/KIF2C/CENPM/SKA1/PLK1/SPC25/CENPF/CDC20/IQGAP3/NUF2/AURKB/BIRC5	27
R-HSA-194840	Rho GTPase cycle	16/399	0.00014247	0.00749226	0.00704853	ARHGAP20/STARD8/ARHGAP23/RHOJ/PLEKHG5/ARHGEF4/SYDE1/ARAP3/ARHGEF17/ARHGEF9/RHOQ/VAV2/ARHGEF26/RACGAP1/RAC3/DEPDC1B	16
R-HSA-1538133	G0 and Early G1	6/399	0.000310923	0.0154425	0.0145279	CCNE1/E2F1/CCNA2/CDK1/TOP2A/MYBL2	6
R-HSA-983189	Kinesins	9/399	0.000359253	0.0161303	0.015175	RACGAP1/KIF11/CENPE/KIFC1/KIF2C/KIF15/KIF20A/KIF4A/KIF18B	9
R-HSA-446353	Cell-extracellular matrix interactions	5/399	0.000360857	0.0161303	0.015175	FLNC/FLNA/LIMS2/FERMT2/FBLIM1	5
R-HSA-113507	E2F-enabled inhibition of pre-replication complex formation	4/399	0.00038954	0.0165833	0.0156011	CCNB1/ORC1/ORC6/CDK1	4
R-HSA-174143	APC/C-mediated degradation of cell cycle proteins	11/399	0.000516274	0.0199195	0.0187397	ANAPC5/CCNB1/BUB1B/CCNA2/AURKA/CDK1/PLK1/CDC20/PTTG1/UBE2C/AURKB	11
R-HSA-453276	Regulation of mitotic cell cycle	11/399	0.000516274	0.0199195	0.0187397	ANAPC5/CCNB1/BUB1B/CCNA2/AURKA/CDK1/PLK1/CDC20/PTTG1/UBE2C/AURKB	11
R-HSA-6791312	TP53 Regulates Transcription of Cell Cycle Genes	8/399	0.000534751	0.0199195	0.0187397	NPM1/CCNE1/ARID3A/CCNB1/E2F1/CCNA2/AURKA/CDK1	8
R-HSA-68689	CDC6 association with the ORC:origin complex	4/399	0.000593454	0.0210562	0.0198091	E2F1/E2F2/ORC1/ORC6	4
R-HSA-3108232	SUMO E3 ligases SUMOylate target proteins	12/399	0.000620685	0.0210562	0.0198091	EID3/NUP210/CBX8/CBX4/NSMCE2/BLM/CDCA8/AURKA/TOP2A/CBX2/AURKB/BIRC5	12
R-HSA-176412	Phosphorylation of the APC/C	5/399	0.000635925	0.0210562	0.0198091	ANAPC5/CCNB1/CDK1/PLK1/UBE2C	5
R-HSA-2990846	SUMOylation	12/399	0.0010323	0.0329599	0.0310079	EID3/NUP210/CBX8/CBX4/NSMCE2/BLM/CDCA8/AURKA/TOP2A/CBX2/AURKB/BIRC5	12
R-HSA-6804116	TP53 Regulates Transcription of Genes Involved in G1 Cell Cycle Arrest	4/399	0.00120869	0.0372611	0.0350543	CCNE1/ARID3A/E2F1/CCNA2	4
R-HSA-453274	Mitotic G2-G2/M phases	17/399	0.00160823	0.044449	0.0418165	NINL/PPP1R12B/DCTN1/CCNB1/E2F1/CCNB2/CCNA2/AURKA/CDK1/FOXM1/GTSE1/PLK1/PKMYT1/CENPF/HMMR/TPX2/MYBL2	17
R-HSA-174048	APC/C:Cdc20 mediated degradation of Cyclin B	5/399	0.00161908	0.044449	0.0418165	ANAPC5/CCNB1/CDK1/CDC20/UBE2C	5
R-HSA-5627123	RHO GTPases activate PAKs	5/399	0.00161908	0.044449	0.0418165	MYH11/MYLK/FLNA/MYL9/PPP1R12B	5
R-HSA-162658	Golgi Cisternae Pericentriolar Stack Reorganization	4/399	0.00164074	0.044449	0.0418165	CCNB1/CCNB2/CDK1/PLK1	4
Note:
GeneRatio: number of the DEGs (count)/number of genes for the indicated pathways
p.adjust: adjusted p value for pathway over-representation (pvaluecutoff=0.05)
