# Supplementary material for: Construction of a set of novel and robust gene expression signatures predicting prostate cancer recurrence
Source: Mol Oncol. 2018 Aug 11;12(9):1559–78. doi: 10.1002/1878-0261.12359 (PMC6120243; doi:10.1002/1878-0261.12359)
Supplement: Supplementary file 9 — Table S3. Scores of the component genes and some clinical characteristics of patients with prostate cancer in the TCGA Provisional dataset within cBioPortal. [file MOL2-12-1559-s009.xlsx]

## Sheet: SigMuc1NW
Table S3. Scores of the component gene changes and some clinical characteristics of patients with prostate cancer in the TCGA Provisional dataset within cBioPortal
PATIENT_ID	Sig	SLCO2A1	CGNL1	SUPV3L1;	TATDN2	MGAT4B	VAV2	SLC25A33	MCCC1	ASNS	CASKIN1	DNMT3B	AURKA	OIP5	CTHRC1	GOLGA7B	Scores	cutpoint	Mean	Q3	DFSTATUS	DFSMONTHS	GLEASON_PATTERN_PRIMARY	GLEASON_PATTERN_SECONDARY	GSSCORE	ISUPgrade	MarginStatus	TumorSTAGE	AGE
TCGA-FC-A4JI	1	1.5813	0.9902	0	1.3132	0	1.1027	0	0.8336	0	1.0286	0	1.0966	1.365	0.7981	0	10.1093	1	1	1	0	28.81	5	3	8	4	0	1	70
TCGA-KK-A7B4	1	0	0	0	1.3132	1.5178	1.1027	0	0	1.3456	0	1.2919	0	1.365	0	0	7.9362	1	1	1	1	31.64	4	5	9	5	1	1	64
TCGA-XK-AAIW	1	1.5813	0.9902	0	0	1.5178	0	0	0	1.3456	0	0	1.0966	1.365	0	0	7.8965	1	1	1	1	14.03	5	4	9	5	1	1	78
TCGA-ZG-A9N3	1	0	0.9902	0.8437	0	0	0	0	0.8336	1.3456	0	1.2919	1.0966	1.365	0	0	7.7666	1	1	1	0	11.47	5	4	9	5	1	1	73
TCGA-EJ-A46F	1	1.5813	0	0.8437	1.3132	0	1.1027	1.096	0	1.3456	0	0	0	0	0	0	7.2825	1	1	1	1	7.06	4	4	8	4	0	1	57
TCGA-KK-A8IF	1	0	0.9902	0	0	0	0	1.096	0.8336	0	1.0286	1.2919	0	0	0	2.0406	7.2809	1	1	1	1	21.29	4	3	7	3	0	1	57
TCGA-EJ-A65D	1	0	0	0.8437	0	1.5178	0	1.096	0	1.3456	1.0286	0	0	1.365	0	0	7.1967	1	1	1	0	12.91	4	4	8	4	0	1	66
TCGA-V1-A9O5	1	0	0.9902	0	1.3132	0	0	0	0	0	1.0286	1.2919	1.0966	1.365	0	0	7.0855	1	1	1	1	4.07	5	4	9	5	1	1	64
TCGA-J9-A52B	1	0	0	0	0	1.5178	1.1027	0	0	1.3456	1.0286	0	0	0	0	2.0406	7.0353	1	1	1	1	1.87	5	4	9	5	1	1	62
TCGA-CH-5751	1	0	0.9902	0	1.3132	0	0	0	0.8336	0	0	1.2919	1.0966	1.365	0	0	6.8905	1	1	1	1	11.99	5	5	10	5	1	1	68
TCGA-ZG-A9KY	1	0	0.9902	0	1.3132	1.5178	0	0	0.8336	0	1.0286	0	1.0966	0	0	0	6.78	1	1	1	0	4.27	5	4	9	5	1	1	73
TCGA-CH-5761	1	0	0	0.8437	1.3132	0	0	0	0	0	0	1.2919	1.0966	1.365	0.7981	0	6.7085	1	1	1	0	0.92	5	4	9	5	0	1	61
TCGA-YL-A8S8	1	0	0	0	0	0	0	0	0.8336	1.3456	0	1.2919	1.0966	0	0	2.0406	6.6083	1	1	1	1	22.31	4	5	9	5	1	1	68
TCGA-YL-A8HM	1	0	0.9902	0.8437	0	0	0	1.096	0.8336	1.3456	0	1.2919	0	0	0	0	6.401	1	1	1	1	48.39	4	5	9	5	0	1	66
TCGA-V1-A9OL	1	0	0	0	0	1.5178	1.1027	0	0	0	0	1.2919	1.0966	1.365	0	0	6.374	1	1	1	1	3.45	5	4	9	5	0	1	65
TCGA-KK-A8IK	1	0	0.9902	0	0	0	0	1.096	0.8336	0	1.0286	1.2919	1.0966	0	0	0	6.3369	1	1	1	0	67.41	4	5	9	5	0	0	56
TCGA-HC-A4ZV	1	0	0.9902	0	0	0	1.1027	0	0.8336	0	0	1.2919	1.0966	0	0.7981	0	6.1131	1	1	1	0	0.76	5	4	9	5	1	1	56
TCGA-XJ-A9DX	1	0	0.9902	0	0	1.5178	1.1027	0	0	1.3456	1.0286	0	0	0	0	0	5.9849	1	1	1	0	31.96	5	4	9	5	1	1	51
TCGA-YJ-A8SW	1	0	0	0	1.3132	0	0	0	0.8336	1.3456	0	1.2919	1.0966	0	0	0	5.8809	1	1	1	0	4.86	5	4	9	5	1	1	67
TCGA-M7-A71Z	1	0	0	0.8437	0	1.5178	1.1027	0	0	1.3456	1.0286	0	0	0	0	0	5.8384	1	1	1	0	21.12	4	3	7	3	0	1	62
TCGA-G9-A9S4	1	0	0.9902	0	0	1.5178	0	1.096	0	0	1.0286	0	1.0966	0	0	0	5.7292	1	1	1	0	29.76	4	4	8	4	1	1	62
TCGA-CH-5754	1	0	0	0	0	0	1.1027	0	0.8336	0	0	1.2919	1.0966	1.365	0	0	5.6898	1	1	1	0	2.04	4	5	9	5	1	1	65
TCGA-ZG-A9L9	1	0	0.9902	0	0	0	0	0	0	1.3456	0	0	1.0966	1.365	0.7981	0	5.5955	1	1	1	1	1.68	4	5	9	5	1	1	60
TCGA-J9-A52E	1	0	0	0	0	1.5178	0	0	0	0	0	0	1.0966	0	0.7981	2.0406	5.4531	1	1	1	0	10.61	4	5	9	5	1	1	65
TCGA-XK-AAIV	1	0	0	0	0	0	0	0	0.8336	0	0	1.2919	1.0966	1.365	0.7981	0	5.3852	1	1	1	0	37.22	5	5	10	5	1	1	63
TCGA-YL-A9WH	1	0	0	0	0	1.5178	0	0	0	1.3456	0	0	1.0966	1.365	0	0	5.325	1	1	1	0	14.03	4	5	9	5	1	1	67
TCGA-HC-7213	1	0	0	0	1.3132	1.5178	0	0	0	0	0	0	1.0966	1.365	0	0	5.2926	1	1	1	1	5.58	4	5	9	5	0	1	53
TCGA-KK-A6E7	1	0	0	0	1.3132	1.5178	0	0	0	0	0	0	1.0966	1.365	0	0	5.2926	1	1	1	1	30.39	5	4	9	5	1	1	46
TCGA-CH-5788	1	0	0	0.8437	0	0	0	1.096	0.8336	0	0	0	1.0966	1.365	0	0	5.2349	1	1	1	0	26.97	4	3	7	3	0	1	69
TCGA-EJ-A46G	1	0	0	0	1.3132	1.5178	1.1027	0	0	0	0	1.2919	0	0	0	0	5.2256	1	1	1	0	21.94	4	4	8	4	0	1	71
TCGA-YL-A9WL	1	0	0	0	0	1.5178	1.1027	0	0	1.3456	1.0286	0	0	0	0	0	4.9947	1	1	1	1	24.31	4	5	9	5	0	1	59
TCGA-KC-A7F5	1	0	0.9902	0	0	1.5178	0	1.096	0	0	0	1.2919	0	0	0	0	4.8959	1	1	1	0	2.99	4	3	7	3	0	0	54
TCGA-V1-A9ZI	1	0	0.9902	0	0	0	0	0	0	1.3456	1.0286	1.2919	0	0	0	0	4.6563	1	1	1	0	53.88	4	5	9	5	0	1	68
TCGA-M7-A724	1	0	0	0	0	0	1.1027	0	0	0	1.0286	0	1.0966	1.365	0	0	4.5929	1	1	1	0	29.2	4	4	8	4	1	1	64
TCGA-YL-A8SL	1	0	0	0	0	0	1.1027	0	0	0	1.0286	0	1.0966	1.365	0	0	4.5929	1	1	1	0	32.42	4	4	8	4	0	1	74
TCGA-EJ-7789	1	0	0	0	0	0	1.1027	0	0	0	1.0286	1.2919	1.0966	0	0	0	4.5198	1	1	1	0	36.3	4	3	7	3	0	1	66
TCGA-G9-A9S0	1	0	0	0	0	0	0	1.096	0.8336	1.3456	0	0	1.0966	0	0	0	4.3718	1	1	1	1	21.35	4	4	8	4	1	1	53
TCGA-KK-A7AZ	1	0	0.9902	0.8437	0	0	1.1027	0	0	0	0	1.2919	0	0	0	0	4.2285	1	1	1	0	49.9	4	3	7	3	0	1	56
TCGA-EJ-5525	1	0	0	0	0	0	1.1027	0	0.8336	0	0	1.2919	0	0	0.7981	0	4.0263	1	1	1	1	17.94	4	5	9	5	0	0	67
TCGA-ZG-A9L0	1	0	0.9902	0	0	0	0	0	0.8336	1.3456	0	0	0	0	0.7981	0	3.9675	1	1	1	0	11.66	5	4	9	5	1	1	71
TCGA-ZG-A9LM	1	0	0.9902	0.8437	0	0	0	0	0	0	0	1.2919	0	0	0.7981	0	3.9239	1	1	1	0	12.42	4	5	9	5	0	1	72
TCGA-KK-A7AP	1	0	0	0	0	1.5178	1.1027	0	0	0	1.0286	0	0	0	0	0	3.6491	1	1	1	0	6.44	4	5	9	5	1	1	55
TCGA-M7-A722	1	1.5813	0	0.8437	0	0	0	1.096	0	0	0	0	0	0	0	0	3.521	1	1	1	1	18.36	4	4	8	4	1	1	65
TCGA-KK-A7AY	1	1.5813	0	0.8437	0	0	0	1.096	0	0	0	0	0	0	0	0	3.521	1	1	1	1	36.93	4	3	7	3	0	0	60
TCGA-2A-A8W3	1	0	0	0	0	0	0	1.096	0	1.3456	1.0286	0	0	0	0	0	3.4702	1	1	1	1	6.5	4	5	9	5	0	1	69
TCGA-KK-A59V	1	0	0.9902	0	0	0	0	0	0	0	0	0	1.0966	1.365	0	0	3.4518	1	1	1	0	113.01	4	5	9	5	0	1	64
TCGA-V1-A8WV	1	0	0.9902	0	0	0	1.1027	0	0	0	0	1.2919	0	0	0	0	3.3848	1	1	1	0	22.54	4	5	9	5	0	1	52
TCGA-J9-A8CL	1	0	0.9902	0	0	1.5178	0	0	0	0	0	0	0	0	0.7981	0	3.3061	1	1	1	1	4.34	4	5	9	5	1	1	66
TCGA-QU-A6IN	1	0	0	0.8437	1.3132	0	0	1.096	0	0	0	0	0	0	0	0	3.2529	1	1	1	0	140.08	3	4	7	2	0	0	61
TCGA-VP-A87H	1	0	0	0	1.3132	0	1.1027	0	0.8336	0	0	0	0	0	0	0	3.2495	1	1	1	0	21.78	4	5	9	5	1	1	76
TCGA-KK-A7AQ	1	0	0.9902	0	0	0	1.1027	1.096	0	0	0	0	0	0	0	0	3.1889	1	1	1	1	39.98	4	3	7	3	0	0	62
TCGA-HC-A9TE	1	0	0.9902	0	0	0	0	0	0	0	0	1.2919	0	0	0.7981	0	3.0802	1	1	1	1	7.1	5	4	9	5	1	1	64
TCGA-HC-A9TH	1	0	0	0	0	0	0	0	0.8336	0	0	0	0	1.365	0.7981	0	2.9967	1	1	1	1	11.53	5	4	9	5	1	1	58
TCGA-KK-A59X	1	0	0.9902	0	0	0	0	0	0	0	0	0	1.0966	0	0.7981	0	2.8849	1	1	1	1	73.36	5	4	9	5	1	1	55
TCGA-J4-A67K	1	0	0	0	0	1.5178	0	0	0	1.3456	0	0	0	0	0	0	2.8634	1	1	1	0	32.98	4	3	7	3	0	0	68
TCGA-V1-A8WW	1	0	0	0	0	1.5178	0	0	0	1.3456	0	0	0	0	0	0	2.8634	1	1	1	0	35.41	4	5	9	5	0	1	59
TCGA-YL-A8SP	1	0	0	0.8437	0	0	0	0	0.8336	0	1.0286	0	0	0	0	0	2.7059	1	1	1	1	66.89	4	5	9	5	1	1	58
TCGA-ZG-A9NI	1	0	0	0	0	1.5178	1.1027	0	0	0	0	0	0	0	0	0	2.6205	1	1	1	0	4.34	5	4	9	5	1	1	73
TCGA-FC-A6HD	1	1.5813	0.9902	0	0	0	0	0	0	0	0	0	0	0	0	0	2.5715	1	1	1	0	25.92	4	3	7	3	0	1	77
TCGA-CH-5769	1	0	0	0	0	0	0	0	0	0	0	0	1.0966	1.365	0	0	2.4616	1	1	1	0	2.04	5	4	9	5	1	1	48
TCGA-EJ-8472	1	0	0	0	0	0	0	0	0	0	0	0	1.0966	1.365	0	0	2.4616	1	1	1	1	6.44	4	4	8	4	0	1	63
TCGA-KK-A6E1	1	0	0	0	0	0	0	1.096	0	0	0	0	0	1.365	0	0	2.461	1	1	1	0	72.21	4	5	9	5	RX	1	57
TCGA-CH-5752	1	0	0	0	0	0	0	0	0	1.3456	0	0	1.0966	0	0	0	2.4422	1	1	1	0	30.98	4	4	8	4	0	1	66
TCGA-YL-A8SC	1	0	0	0	1.3132	0	1.1027	0	0	0	0	0	0	0	0	0	2.4159	1	1	1	1	4.99	4	5	9	5	1	1	66
TCGA-KK-A7AU	1	0	0	0	1.3132	0	1.1027	0	0	0	0	0	0	0	0	0	2.4159	1	1	1	1	6.8	4	5	9	5	1	1	63
TCGA-HC-A8CY	1	0	0	0	1.3132	0	1.1027	0	0	0	0	0	0	0	0	0	2.4159	1	1	1	0	9.53	5	4	9	5	1	1	63
TCGA-ZG-A8QY	1	0	0	0	0	0	0	0	0	1.3456	1.0286	0	0	0	0	0	2.3742	1	1	1	0	13.27	5	4	9	5	RX	1	67
TCGA-HC-7080	1	0	0	0	0	0	0	0	0	1.3456	1.0286	0	0	0	0	0	2.3742	1	1	1	1	29.37	3	4	7	2	0	0	66
TCGA-KK-A8IB	1	0	0	0	0	1.5178	0	0	0.8336	0	0	0	0	0	0	0	2.3514	1	1	1	0	2.73	4	5	9	5	0	1	65
TCGA-TP-A8TV	1	0	0	0	0	1.5178	0	0	0.8336	0	0	0	0	0	0	0	2.3514	1	1	1	0	20.04	4	3	7	3	1	0	62
TCGA-VN-A88K	1	0	0	0	0	1.5178	0	0	0.8336	0	0	0	0	0	0	0	2.3514	1	1	1	0	25.49	4	4	8	4	0	1	58
TCGA-VP-A87K	1	0	0	0	1.3132	0	0	0	0	0	1.0286	0	0	0	0	0	2.3418	1	1	1	1	22.9	4	4	8	4	1	1	63
TCGA-KK-A6E0	1	0	0.9902	0	0	0	0	0	0	1.3456	0	0	0	0	0	0	2.3358	1	1	1	1	30.91	4	5	9	5	0	1	59
TCGA-G9-6369	1	0	0.9902	0	0	0	0	0	0	1.3456	0	0	0	0	0	0	2.3358	1	1	1	0	39.91	4	3	7	3	0	0	55
TCGA-V1-A8MM	1	0	0	0	0	0	0	0	0	0	1.0286	1.2919	0	0	0	0	2.3205	1	1	1	1	32.52	4	3	7	3	0	1	60
TCGA-YL-A9WK	1	0	0	0	0	0	0	0	0	0	1.0286	1.2919	0	0	0	0	2.3205	1	1	1	1	33.15	4	5	9	5	1	1	63
TCGA-ZG-A9LB	1	0	0.9902	0	0	0	0	0	0	0	0	1.2919	0	0	0	0	2.2821	1	1	1	0	19.15	5	4	9	5	1	1	72
TCGA-XK-AAJP	1	0	0	0	0	0	0	1.096	0	0	0	0	1.0966	0	0	0	2.1926	1	1	1	0	41.36	4	3	7	3	0	1	66
TCGA-FC-7961	1	0	0	0	0	0	0	0	0.8336	1.3456	0	0	0	0	0	0	2.1792	1	1	1	0	15.41	4	5	9	5	NA	1	62
TCGA-EJ-7218	1	0	0	0	1.3132	0	0	0	0.8336	0	0	0	0	0	0	0	2.1468	1	1	1	0	83.51	3	4	7	2	0	0	71
TCGA-V1-A8WS	1	0	0	0	0	0	1.1027	0	0	0	1.0286	0	0	0	0	0	2.1313	1	1	1	0	15.57	3	3	6	1	0	1	56
TCGA-ZG-A9L5	1	0	0.9902	0	0	0	1.1027	0	0	0	0	0	0	0	0	0	2.0929	1	1	1	0	29.83	5	4	9	5	1	1	58
TCGA-4L-AA1F	1	0	0	0	0	0	0	0	0	0	0	1.2919	0	0	0.7981	0	2.09	1	1	1	0	11.5	4	4	8	4	1	1	64
TCGA-KK-A5A1	1	0	0.9902	0	0	0	0	0	0	0	0	0	1.0966	0	0	0	2.0868	1	1	1	1	6.67	4	5	9	5	1	1	72
TCGA-HC-A6AP	1	0	0.9902	0	0	0	0	1.096	0	0	0	0	0	0	0	0	2.0862	1	1	1	0	2.33	3	4	7	2	RX	0	61
TCGA-VN-A88R	1	0	0.9902	0	0	0	0	1.096	0	0	0	0	0	0	0	0	2.0862	1	1	1	1	16.82	4	4	8	4	0	0	53
TCGA-HC-A6AO	1	0	0.9902	0	0	0	0	1.096	0	0	0	0	0	0	0	0	2.0862	1	1	1	0	17.41	4	3	7	3	0	0	52
TCGA-HC-8262	1	0	0	0	0	0	0	0	0	0	0	0	0	0	0	2.0406	2.0406	1	1	1	0	22.31	4	4	8	4	0	0	57
TCGA-XK-AAJ3	1	0	0.9902	0	0	0	0	0	0	0	1.0286	0	0	0	0	0	2.0188	1	1	1	0	41.46	4	4	8	4	0	1	56
TCGA-EJ-7325	1	0	0	0.8437	0	0	1.1027	0	0	0	0	0	0	0	0	0	1.9464	1	1	1	0	35.15	3	4	7	2	0	1	63
TCGA-KK-A7B0	1	0	0	0.8437	0	0	0	1.096	0	0	0	0	0	0	0	0	1.9397	1	1	1	1	19.91	4	5	9	5	0	1	67
TCGA-HC-A6AN	1	0	0	0	0	0	1.1027	0	0.8336	0	0	0	0	0	0	0	1.9363	1	1	1	0	1.61	4	3	7	3	1	1	67
TCGA-J4-AATZ	1	0	0	0	0	0	1.1027	0	0.8336	0	0	0	0	0	0	0	1.9363	1	1	1	1	2.6	4	5	9	5	1	1	66
TCGA-YL-A9WI	1	0	0	0	0	0	0	0	0.8336	0	0	0	1.0966	0	0	0	1.9302	1	1	1	0	53.32	4	5	9	5	0	1	63
TCGA-EJ-5518	1	0	0	0	0	0	0	0	0.8336	0	0	0	1.0966	0	0	0	1.9302	1	1	1	1	69.12	4	5	9	5	1	1	66
TCGA-YL-A9WY	1	0	0	0	0	0	0	0	0	0	0	0	1.0966	0	0.7981	0	1.8947	1	1	1	1	32.03	5	4	9	5	1	1	57
TCGA-V1-A9O7	1	0	0	0	0	0	0	0	0.8336	0	1.0286	0	0	0	0	0	1.8622	1	1	1	1	26.91	5	4	9	5	1	1	60
TCGA-YL-A8S9	1	0	0	0	0	0	0	0	0.8336	0	1.0286	0	0	0	0	0	1.8622	1	1	1	1	33.05	4	5	9	5	1	1	63
TCGA-J9-A52C	1	0	0.9902	0	0	0	0	0	0	0	0	0	0	0	0.7981	0	1.7883	0	1	1	0	5.85	4	5	9	5	0	1	57
TCGA-G9-7521	1	0	0	0	0	0	0	0	0.8336	0	0	0	0	0	0.7981	0	1.6317	0	1	1	0	30.95	4	4	8	4	0	1	52
TCGA-J9-A52D	1	1.5813	0	0	0	0	0	0	0	0	0	0	0	0	0	0	1.5813	0	1	1	0	6.96	4	5	9	5	0	1	71
TCGA-FC-A66V	1	1.5813	0	0	0	0	0	0	0	0	0	0	0	0	0	0	1.5813	0	1	1	0	17.21	4	3	7	3	0	1	74
TCGA-J9-A8CM	1	0	0	0	0	1.5178	0	0	0	0	0	0	0	0	0	0	1.5178	0	1	1	1	11.3	5	4	9	5	1	1	66
TCGA-HC-8265	1	0	0	0	0	1.5178	0	0	0	0	0	0	0	0	0	0	1.5178	0	1	1	0	15.87	3	5	8	4	1	1	66
TCGA-ZG-A8QW	1	0	0	0	0	0	0	0	0	0	0	0	0	1.365	0	0	1.365	0	1	1	0	3.09	4	5	9	5	0	1	72
TCGA-HC-A76W	1	0	0	0	0	0	0	0	0	1.3456	0	0	0	0	0	0	1.3456	0	1	1	0	7	3	4	7	2	1	1	73
TCGA-YL-A8SA	1	0	0	0	0	0	0	0	0	1.3456	0	0	0	0	0	0	1.3456	0	1	1	0	16.82	4	4	8	4	1	1	69
TCGA-HC-8257	1	0	0	0	0	0	0	0	0	1.3456	0	0	0	0	0	0	1.3456	0	1	1	0	23.85	3	4	7	2	1	1	70
TCGA-HC-7752	1	0	0	0	0	0	0	0	0	1.3456	0	0	0	0	0	0	1.3456	0	1	1	0	25.69	3	4	7	2	0	0	61
TCGA-2A-A8VT	1	0	0	0	1.3132	0	0	0	0	0	0	0	0	0	0	0	1.3132	0	1	1	0	45.11	4	5	9	5	1	1	47
TCGA-CH-5753	1	0	0	0	0	0	1.1027	0	0	0	0	0	0	0	0	0	1.1027	0	1	1	0	1.02	4	5	9	5	0	1	70
TCGA-YL-A8SQ	1	0	0	0	0	0	1.1027	0	0	0	0	0	0	0	0	0	1.1027	0	1	1	1	10.81	4	5	9	5	1	1	61
TCGA-HC-A48F	1	0	0	0	0	0	1.1027	0	0	0	0	0	0	0	0	0	1.1027	0	1	1	0	22.34	4	4	8	4	1	0	47
TCGA-G9-6373	1	0	0	0	0	0	1.1027	0	0	0	0	0	0	0	0	0	1.1027	0	1	1	0	26.64	4	3	7	3	0	1	68
TCGA-KK-A8II	1	0	0	0	0	0	1.1027	0	0	0	0	0	0	0	0	0	1.1027	0	1	1	1	60.91	4	5	9	5	0	1	61
TCGA-VP-A878	1	0	0	0	0	0	1.1027	0	0	0	0	0	0	0	0	0	1.1027	0	1	1	1	77.33	4	5	9	5	1	0	58
TCGA-KK-A59Z	1	0	0	0	0	0	1.1027	0	0	0	0	0	0	0	0	0	1.1027	0	1	1	0	86.33	4	3	7	3	0	0	66
TCGA-M7-A725	1	0	0	0	0	0	0	0	0	0	0	0	1.0966	0	0	0	1.0966	0	1	1	0	18.82	4	3	7	3	1	1	56
TCGA-J4-A6G1	1	0	0	0	0	0	0	0	0	0	0	0	1.0966	0	0	0	1.0966	0	1	1	0	25.26	4	4	8	4	0	1	68
TCGA-EJ-A65M	1	0	0	0	0	0	0	1.096	0	0	0	0	0	0	0	0	1.096	0	1	1	0	7.56	3	3	6	1	NA	0	65
TCGA-HC-7232	1	0	0	0	0	0	0	0	0	0	1.0286	0	0	0	0	0	1.0286	0	1	1	1	25.16	4	5	9	5	0	1	66
TCGA-KK-A8ID	1	0	0	0	0	0	0	0	0	0	1.0286	0	0	0	0	0	1.0286	0	1	1	0	69.22	5	4	9	5	1	1	70
TCGA-VP-A875	1	0	0	0	0	0	0	0	0	0	1.0286	0	0	0	0	0	1.0286	0	1	1	0	75.85	3	4	7	2	0	1	67
TCGA-ZG-A9LN	1	0	0.9902	0	0	0	0	0	0	0	0	0	0	0	0	0	0.9902	0	1	0	0	3.78	5	4	9	5	1	1	57
TCGA-V1-A9Z7	1	0	0.9902	0	0	0	0	0	0	0	0	0	0	0	0	0	0.9902	0	1	0	0	28.71	5	4	9	5	0	1	54
TCGA-KK-A8I9	1	0	0.9902	0	0	0	0	0	0	0	0	0	0	0	0	0	0.9902	0	1	0	1	30.88	4	4	8	4	RX	1	61
TCGA-G9-6499	1	0	0.9902	0	0	0	0	0	0	0	0	0	0	0	0	0	0.9902	0	1	0	0	50.69	4	5	9	5	0	1	66
TCGA-KK-A8I4	1	0	0.9902	0	0	0	0	0	0	0	0	0	0	0	0	0	0.9902	0	1	0	1	71.02	4	3	7	3	0	1	64
TCGA-QU-A6IL	1	0	0	0.8437	0	0	0	0	0	0	0	0	0	0	0	0	0.8437	0	0	0	0	3.19	3	4	7	2	0	0	64
TCGA-V1-A9OT	1	0	0	0.8437	0	0	0	0	0	0	0	0	0	0	0	0	0.8437	0	0	0	1	9.59	3	3	6	1	1	0	61
TCGA-J4-A67N	1	0	0	0.8437	0	0	0	0	0	0	0	0	0	0	0	0	0.8437	0	0	0	1	14.52	3	4	7	2	0	1	61
TCGA-KK-A8I8	1	0	0	0.8437	0	0	0	0	0	0	0	0	0	0	0	0	0.8437	0	0	0	0	31.77	4	5	9	5	1	1	69
TCGA-X4-A8KS	1	0	0	0.8437	0	0	0	0	0	0	0	0	0	0	0	0	0.8437	0	0	0	0	32.16	3	4	7	2	RX	0	61
TCGA-KK-A7AW	1	0	0	0.8437	0	0	0	0	0	0	0	0	0	0	0	0	0.8437	0	0	0	0	34.63	4	3	7	3	0	1	57
TCGA-QU-A6IM	1	0	0	0.8437	0	0	0	0	0	0	0	0	0	0	0	0	0.8437	0	0	0	0	40.97	3	4	7	2	0	0	59
TCGA-EJ-8469	1	0	0	0.8437	0	0	0	0	0	0	0	0	0	0	0	0	0.8437	0	0	0	1	63.24	4	5	9	5	RX	1	46
TCGA-EJ-A65F	1	0	0	0	0	0	0	0	0.8336	0	0	0	0	0	0	0	0.8336	0	0	0	1	2.46	4	5	9	5	0	1	59
TCGA-EJ-A7NM	1	0	0	0	0	0	0	0	0.8336	0	0	0	0	0	0	0	0.8336	0	0	0	0	4.2	4	5	9	5	0	1	64
TCGA-EJ-A8FS	1	0	0	0	0	0	0	0	0.8336	0	0	0	0	0	0	0	0.8336	0	0	0	1	7.1	3	4	7	2	0	1	66
TCGA-EJ-A65J	1	0	0	0	0	0	0	0	0.8336	0	0	0	0	0	0	0	0.8336	0	0	0	0	14.82	4	5	9	5	0	1	62
TCGA-KC-A7F3	1	0	0	0	0	0	0	0	0.8336	0	0	0	0	0	0	0	0.8336	0	0	0	0	21.85	3	4	7	2	0	0	67
TCGA-EJ-7782	1	0	0	0	0	0	0	0	0.8336	0	0	0	0	0	0	0	0.8336	0	0	0	0	38.34	4	4	8	4	0	0	71
TCGA-J9-A8CN	1	0	0	0	0	0	0	0	0.8336	0	0	0	0	0	0	0	0.8336	0	0	0	0	40.64	3	3	6	1	1	1	53
TCGA-VP-AA1N	1	0	0	0	0	0	0	0	0.8336	0	0	0	0	0	0	0	0.8336	0	0	0	0	44.84	5	4	9	5	1	1	70
TCGA-YL-A9WJ	1	0	0	0	0	0	0	0	0.8336	0	0	0	0	0	0	0	0.8336	0	0	0	1	48.49	4	4	8	4	1	1	47
TCGA-YL-A8HL	1	0	0	0	0	0	0	0	0.8336	0	0	0	0	0	0	0	0.8336	0	0	0	0	51.41	4	5	9	5	1	1	58
TCGA-G9-6366	1	0	0	0	0	0	0	0	0.8336	0	0	0	0	0	0	0	0.8336	0	0	0	0	63.96	4	3	7	3	0	1	61
TCGA-EJ-8468	1	0	0	0	0	0	0	0	0.8336	0	0	0	0	0	0	0	0.8336	0	0	0	0	77.1	4	4	8	4	0	1	63
TCGA-ZG-A9L2	1	0	0	0	0	0	0	0	0	0	0	0	0	0	0.7981	0	0.7981	0	0	0	1	5.91	4	5	9	5	1	1	70
TCGA-J9-A8CK	1	0	0	0	0	0	0	0	0	0	0	0	0	0	0.7981	0	0.7981	0	0	0	0	10.55	4	5	9	5	1	1	66
TCGA-HC-7079	1	0	0	0	0	0	0	0	0	0	0	0	0	0	0.7981	0	0.7981	0	0	0	1	12.48	3	4	7	2	0	1	51
TCGA-ZG-A9MC	1	0	0	0	0	0	0	0	0	0	0	0	0	0	0.7981	0	0.7981	0	0	0	0	14.95	5	4	9	5	1	1	69
TCGA-ZG-A9LS	1	0	0	0	0	0	0	0	0	0	0	0	0	0	0.7981	0	0.7981	0	0	0	0	16.95	5	4	9	5	1	1	64
TCGA-HC-7817	1	0	0	0	0	0	0	0	0	0	0	0	0	0	0.7981	0	0.7981	0	0	0	0	30.49	4	3	7	3	NA	1	52
TCGA-HC-7821	1	0	0	0	0	0	0	0	0	0	0	0	0	0	0.7981	0	0.7981	0	0	0	0	31.41	4	4	8	4	NA	1	54
TCGA-EJ-7315	1	0	0	0	0	0	0	0	0	0	0	0	0	0	0.7981	0	0.7981	0	0	0	0	33.11	4	3	7	3	0	1	68
TCGA-KK-A8IC	1	0	0	0	0	0	0	0	0	0	0	0	0	0	0.7981	0	0.7981	0	0	0	1	34.82	4	5	9	5	0	1	54
TCGA-HC-7081	1	0	0	0	0	0	0	0	0	0	0	0	0	0	0.7981	0	0.7981	0	0	0	0	37.32	4	5	9	5	1	1	62
TCGA-V1-A9ZR	1	0	0	0	0	0	0	0	0	0	0	0	0	0	0.7981	0	0.7981	0	0	0	0	44.71	4	4	8	4	1	1	68
TCGA-YL-A8SF	1	0	0	0	0	0	0	0	0	0	0	0	0	0	0.7981	0	0.7981	0	0	0	0	45.11	4	4	8	4	1	1	62
TCGA-VP-A87C	1	0	0	0	0	0	0	0	0	0	0	0	0	0	0.7981	0	0.7981	0	0	0	0	55.52	4	3	7	3	0	0	67
TCGA-EJ-5514	1	0	0	0	0	0	0	0	0	0	0	0	0	0	0.7981	0	0.7981	0	0	0	0	60.09	4	5	9	5	0	0	66
TCGA-VP-A872	1	0	0	0	0	0	0	0	0	0	0	0	0	0	0.7981	0	0.7981	0	0	0	0	119.28	5	3	8	4	0	1	60
TCGA-TK-A8OK	0	0	0	0	0	0	0	0	0	0	0	0	0	0	0	0	0	0	0	0	0	0.89	3	4	7	2	NA	NA	73
TCGA-CH-5740	0	0	0	0	0	0	0	0	0	0	0	0	0	0	0	0	0	0	0	0	0	1.02	3	4	7	2	0	0	57
TCGA-CH-5748	0	0	0	0	0	0	0	0	0	0	0	0	0	0	0	0	0	0	0	0	0	1.02	4	3	7	3	1	1	64
TCGA-CH-5764	0	0	0	0	0	0	0	0	0	0	0	0	0	0	0	0	0	0	0	0	0	1.02	4	3	7	3	0	1	66
TCGA-CH-5766	0	0	0	0	0	0	0	0	0	0	0	0	0	0	0	0	0	0	0	0	0	1.02	4	3	7	3	0	1	55
TCGA-HC-A6HX	0	0	0	0	0	0	0	0	0	0	0	0	0	0	0	0	0	0	0	0	0	1.25	4	3	7	3	0	0	55
TCGA-HC-A6AS	0	0	0	0	0	0	0	0	0	0	0	0	0	0	0	0	0	0	0	0	0	1.45	3	4	7	2	0	0	70
TCGA-HC-8264	0	0	0	0	0	0	0	0	0	0	0	0	0	0	0	0	0	0	0	0	0	1.58	4	5	9	5	1	1	60
TCGA-HC-A631	0	0	0	0	0	0	0	0	0	0	0	0	0	0	0	0	0	0	0	0	0	1.77	4	5	9	5	1	0	67
TCGA-CH-5744	0	0	0	0	0	0	0	0	0	0	0	0	0	0	0	0	0	0	0	0	0	1.97	4	3	7	3	0	0	64
TCGA-HC-A632	0	0	0	0	0	0	0	0	0	0	0	0	0	0	0	0	0	0	0	0	0	2	4	5	9	5	0	1	68
TCGA-HC-A6AL	0	0	0	0	0	0	0	0	0	0	0	0	0	0	0	0	0	0	0	0	0	2.2	3	4	7	2	0	0	64
TCGA-CH-5737	0	0	0	0	0	0	0	0	0	0	0	0	0	0	0	0	0	0	0	0	0	2.99	4	3	7	3	0	0	73
TCGA-CH-5745	0	0	0	0	0	0	0	0	0	0	0	0	0	0	0	0	0	0	0	0	0	2.99	3	4	7	2	0	1	68
TCGA-CH-5792	0	0	0	0	0	0	0	0	0	0	0	0	0	0	0	0	0	0	0	0	0	2.99	4	5	9	5	1	1	57
TCGA-XJ-A9DQ	0	0	0	0	0	0	0	0	0	0	0	0	0	0	0	0	0	0	0	0	0	2.99	3	3	6	1	0	0	48
TCGA-HC-A6AQ	0	0	0	0	0	0	0	0	0	0	0	0	0	0	0	0	0	0	0	0	0	3.48	3	4	7	2	0	0	60
TCGA-2A-A8W1	0	0	0	0	0	0	0	0	0	0	0	0	0	0	0	0	0	0	0	0	0	3.68	4	3	7	3	1	1	54
TCGA-H9-A6BY	0	0	0	0	0	0	0	0	0	0	0	0	0	0	0	0	0	0	0	0	0	3.68	3	4	7	2	RX	1	63
TCGA-EJ-7793	0	0	0	0	0	0	0	0	0	0	0	0	0	0	0	0	0	0	0	0	0	3.75	3	4	7	2	0	0	49
TCGA-EJ-A8FP	0	0	0	0	0	0	0	0	0	0	0	0	0	0	0	0	0	0	0	0	1	3.84	3	5	8	4	0	0	59
TCGA-EJ-AB20	0	0	0	0	0	0	0	0	0	0	0	0	0	0	0	0	0	0	0	0	0	4.3	3	3	6	1	0	0	61
TCGA-XK-AAJR	0	0	0	0	0	0	0	0	0	0	0	0	0	0	0	0	0	0	0	0	1	4.3	4	3	7	3	0	1	61
TCGA-HC-A6HY	0	0	0	0	0	0	0	0	0	0	0	0	0	0	0	0	0	0	0	0	0	4.4	3	4	7	2	0	0	51
TCGA-EJ-A8FU	0	0	0	0	0	0	0	0	0	0	0	0	0	0	0	0	0	0	0	0	0	4.53	5	3	8	4	0	1	64
TCGA-EJ-AB27	0	0	0	0	0	0	0	0	0	0	0	0	0	0	0	0	0	0	0	0	0	4.76	3	3	6	1	0	0	51
TCGA-HC-A76X	0	0	0	0	0	0	0	0	0	0	0	0	0	0	0	0	0	0	0	0	0	4.93	3	4	7	2	0	0	62
TCGA-MG-AAMC	0	0	0	0	0	0	0	0	0	0	0	0	0	0	0	0	0	0	0	0	0	5.68	4	5	9	5	0	1	59
TCGA-J4-A67T	0	0	0	0	0	0	0	0	0	0	0	0	0	0	0	0	0	0	0	0	0	6.01	3	4	7	2	0	0	63
TCGA-H9-7775	0	0	0	0	0	0	0	0	0	0	0	0	0	0	0	0	0	0	0	0	0	6.08	3	4	7	2	NA	0	68
TCGA-VN-A88M	0	0	0	0	0	0	0	0	0	0	0	0	0	0	0	0	0	0	0	0	0	6.21	3	4	7	2	0	0	55
TCGA-EJ-7330	0	0	0	0	0	0	0	0	0	0	0	0	0	0	0	0	0	0	0	0	0	6.27	4	3	7	3	0	1	68
TCGA-KC-A4BL	0	0	0	0	0	0	0	0	0	0	0	0	0	0	0	0	0	0	0	0	1	6.34	3	4	7	2	0	0	65
TCGA-EJ-A7NJ	0	0	0	0	0	0	0	0	0	0	0	0	0	0	0	0	0	0	0	0	0	6.47	4	4	8	4	0	0	59
TCGA-EJ-A7NN	0	0	0	0	0	0	0	0	0	0	0	0	0	0	0	0	0	0	0	0	1	6.47	4	3	7	3	1	1	61
TCGA-V1-A8X3	0	0	0	0	0	0	0	0	0	0	0	0	0	0	0	0	0	0	0	0	0	6.64	3	4	7	2	1	0	51
TCGA-CH-5738	0	0	0	0	0	0	0	0	0	0	0	0	0	0	0	0	0	0	0	0	0	6.96	3	3	6	1	0	NA	72
TCGA-EJ-A7NF	0	0	0	0	0	0	0	0	0	0	0	0	0	0	0	0	0	0	0	0	0	8.21	3	4	7	2	0	0	56
TCGA-KC-A7F6	0	0	0	0	0	0	0	0	0	0	0	0	0	0	0	0	0	0	0	0	0	8.64	3	4	7	2	0	0	63
TCGA-EJ-5524	0	0	0	0	0	0	0	0	0	0	0	0	0	0	0	0	0	0	0	0	1	8.71	4	5	9	5	0	1	57
TCGA-VN-A88I	0	0	0	0	0	0	0	0	0	0	0	0	0	0	0	0	0	0	0	0	0	8.84	4	4	8	4	0	1	59
TCGA-KC-A7FD	0	0	0	0	0	0	0	0	0	0	0	0	0	0	0	0	0	0	0	0	0	8.87	3	4	7	2	0	1	62
TCGA-YL-A8SR	0	0	0	0	0	0	0	0	0	0	0	0	0	0	0	0	0	0	0	0	0	8.97	4	5	9	5	1	1	64
TCGA-XJ-A9DK	0	0	0	0	0	0	0	0	0	0	0	0	0	0	0	0	0	0	0	0	0	9.03	4	4	8	4	0	0	63
TCGA-EJ-A8FO	0	0	0	0	0	0	0	0	0	0	0	0	0	0	0	0	0	0	0	0	0	9.26	4	3	7	2	0	1	51
TCGA-KK-A7B3	0	0	0	0	0	0	0	0	0	0	0	0	0	0	0	0	0	0	0	0	1	9.66	4	5	9	5	0	1	62
TCGA-CH-5789	0	0	0	0	0	0	0	0	0	0	0	0	0	0	0	0	0	0	0	0	0	9.99	3	4	7	2	0	1	61
TCGA-KK-A8IJ	0	0	0	0	0	0	0	0	0	0	0	0	0	0	0	0	0	0	0	0	1	10.09	4	3	7	3	0	1	59
TCGA-ZG-A8QZ	0	0	0	0	0	0	0	0	0	0	0	0	0	0	0	0	0	0	0	0	0	10.12	4	5	9	5	1	1	65
TCGA-J4-A83K	0	0	0	0	0	0	0	0	0	0	0	0	0	0	0	0	0	0	0	0	0	10.78	3	3	6	1	0	0	52
TCGA-EJ-A8FN	0	0	0	0	0	0	0	0	0	0	0	0	0	0	0	0	0	0	0	0	0	10.81	3	4	7	2	0	0	58
TCGA-KC-A7FE	0	0	0	0	0	0	0	0	0	0	0	0	0	0	0	0	0	0	0	0	0	11.56	3	4	7	2	1	0	62
TCGA-EJ-A6RA	0	0	0	0	0	0	0	0	0	0	0	0	0	0	0	0	0	0	0	0	1	11.6	4	4	8	4	0	1	70
TCGA-CH-5763	0	0	0	0	0	0	0	0	0	0	0	0	0	0	0	0	0	0	0	0	0	11.99	3	4	7	2	0	1	66
TCGA-ZG-A9LY	0	0	0	0	0	0	0	0	0	0	0	0	0	0	0	0	0	0	0	0	0	12.16	4	5	9	5	1	1	60
TCGA-V1-A9OQ	0	0	0	0	0	0	0	0	0	0	0	0	0	0	0	0	0	0	0	0	0	12.19	3	3	6	1	1	1	67
TCGA-XA-A8JR	0	0	0	0	0	0	0	0	0	0	0	0	0	0	0	0	0	0	0	0	0	12.35	4	3	7	3	1	0	68
TCGA-EJ-7318	0	0	0	0	0	0	0	0	0	0	0	0	0	0	0	0	0	0	0	0	1	12.48	4	3	7	3	0	1	51
TCGA-M7-A720	0	0	0	0	0	0	0	0	0	0	0	0	0	0	0	0	0	0	0	0	0	12.61	3	3	6	1	0	0	53
TCGA-J9-A8CP	0	0	0	0	0	0	0	0	0	0	0	0	0	0	0	0	0	0	0	0	0	12.68	4	3	7	3	0	1	66
TCGA-CH-5741	0	0	0	0	0	0	0	0	0	0	0	0	0	0	0	0	0	0	0	0	0	12.98	4	5	9	5	1	1	56
TCGA-CH-5750	0	0	0	0	0	0	0	0	0	0	0	0	0	0	0	0	0	0	0	0	0	13.01	3	4	7	2	0	0	72
TCGA-CH-5771	0	0	0	0	0	0	0	0	0	0	0	0	0	0	0	0	0	0	0	0	0	13.01	4	3	7	3	0	0	63
TCGA-M7-A721	0	0	0	0	0	0	0	0	0	0	0	0	0	0	0	0	0	0	0	0	0	13.14	3	4	7	2	1	0	70
TCGA-EJ-5497	0	0	0	0	0	0	0	0	0	0	0	0	0	0	0	0	0	0	0	0	0	13.3	3	4	7	2	0	0	47
TCGA-ZG-A9ND	0	0	0	0	0	0	0	0	0	0	0	0	0	0	0	0	0	0	0	0	0	13.47	5	4	9	5	0	1	55
TCGA-EJ-A65E	0	0	0	0	0	0	0	0	0	0	0	0	0	0	0	0	0	0	0	0	0	13.7	4	3	7	3	0	1	67
TCGA-HC-7738	0	0	0	0	0	0	0	0	0	0	0	0	0	0	0	0	0	0	0	0	1	13.8	3	4	7	2	0	0	58
TCGA-CH-5743	0	0	0	0	0	0	0	0	0	0	0	0	0	0	0	0	0	0	0	0	1	13.96	3	4	7	2	0	0	66
TCGA-EJ-A7NG	0	0	0	0	0	0	0	0	0	0	0	0	0	0	0	0	0	0	0	0	0	14.19	3	4	7	2	0	1	64
TCGA-J4-A83N	0	0	0	0	0	0	0	0	0	0	0	0	0	0	0	0	0	0	0	0	1	14.22	3	4	7	2	0	0	57
TCGA-HC-7209	0	0	0	0	0	0	0	0	0	0	0	0	0	0	0	0	0	0	0	0	0	14.45	3	3	6	1	0	0	60
TCGA-ZG-A8QX	0	0	0	0	0	0	0	0	0	0	0	0	0	0	0	0	0	0	0	0	0	14.52	3	3	6	1	0	0	56
TCGA-V1-A8ML	0	0	0	0	0	0	0	0	0	0	0	0	0	0	0	0	0	0	0	0	0	14.72	3	4	7	2	0	0	63
TCGA-WW-A8ZI	0	0	0	0	0	0	0	0	0	0	0	0	0	0	0	0	0	0	0	0	0	14.75	4	4	8	4	0	0	70
TCGA-CH-5767	0	0	0	0	0	0	0	0	0	0	0	0	0	0	0	0	0	0	0	0	0	15.05	4	3	7	3	0	0	66
TCGA-HC-8266	0	0	0	0	0	0	0	0	0	0	0	0	0	0	0	0	0	0	0	0	0	15.54	4	4	8	4	1	1	55
TCGA-EJ-A7NH	0	0	0	0	0	0	0	0	0	0	0	0	0	0	0	0	0	0	0	0	0	15.57	3	4	7	2	0	0	56
TCGA-EJ-A7NK	0	0	0	0	0	0	0	0	0	0	0	0	0	0	0	0	0	0	0	0	0	15.64	3	4	7	2	0	1	58
TCGA-VN-A88O	0	0	0	0	0	0	0	0	0	0	0	0	0	0	0	0	0	0	0	0	0	15.8	3	4	7	2	0	0	49
TCGA-CH-5772	0	0	0	0	0	0	0	0	0	0	0	0	0	0	0	0	0	0	0	0	0	15.97	4	5	9	5	1	1	63
TCGA-M7-A71Y	0	0	0	0	0	0	0	0	0	0	0	0	0	0	0	0	0	0	0	0	0	16.2	3	4	7	2	0	0	55
TCGA-VN-A943	0	0	0	0	0	0	0	0	0	0	0	0	0	0	0	0	0	0	0	0	0	16.29	4	4	8	4	0	0	71
TCGA-V1-A8MK	0	0	0	0	0	0	0	0	0	0	0	0	0	0	0	0	0	0	0	0	0	16.69	3	3	6	1	0	0	41
TCGA-J4-A6M7	0	0	0	0	0	0	0	0	0	0	0	0	0	0	0	0	0	0	0	0	0	16.82	3	4	7	3	0	0	53
TCGA-J4-A83M	0	0	0	0	0	0	0	0	0	0	0	0	0	0	0	0	0	0	0	0	1	17.12	4	3	7	3	1	0	64
TCGA-HC-7750	0	0	0	0	0	0	0	0	0	0	0	0	0	0	0	0	0	0	0	0	0	17.15	3	4	7	2	0	0	50
TCGA-EJ-A46E	0	0	0	0	0	0	0	0	0	0	0	0	0	0	0	0	0	0	0	0	0	17.21	4	4	8	4	0	NA	57
TCGA-TP-A8TT	0	0	0	0	0	0	0	0	0	0	0	0	0	0	0	0	0	0	0	0	0	17.28	4	3	7	3	0	1	64
TCGA-Y6-A9XI	0	0	0	0	0	0	0	0	0	0	0	0	0	0	0	0	0	0	0	0	0	17.28	4	4	8	4	1	NA	72
TCGA-HC-7744	0	0	0	0	0	0	0	0	0	0	0	0	0	0	0	0	0	0	0	0	0	17.44	4	3	7	3	1	1	46
TCGA-V1-A9Z9	0	0	0	0	0	0	0	0	0	0	0	0	0	0	0	0	0	0	0	0	0	17.74	4	5	9	5	0	0	63
TCGA-HC-7819	0	0	0	0	0	0	0	0	0	0	0	0	0	0	0	0	0	0	0	0	0	17.84	4	4	8	4	1	0	53
TCGA-HC-8261	0	0	0	0	0	0	0	0	0	0	0	0	0	0	0	0	0	0	0	0	0	17.94	3	4	7	2	0	0	48
TCGA-ZG-A9M4	0	0	0	0	0	0	0	0	0	0	0	0	0	0	0	0	0	0	0	0	0	17.97	5	4	9	5	1	1	65
TCGA-SU-A7E7	0	0	0	0	0	0	0	0	0	0	0	0	0	0	0	0	0	0	0	0	0	18.1	5	3	8	4	0	0	60
TCGA-J4-AATV	0	0	0	0	0	0	0	0	0	0	0	0	0	0	0	0	0	0	0	0	0	18.17	3	3	6	1	1	0	71
TCGA-HC-A8D1	0	0	0	0	0	0	0	0	0	0	0	0	0	0	0	0	0	0	0	0	0	18.82	3	4	7	2	0	0	68
TCGA-ZG-A9LU	0	0	0	0	0	0	0	0	0	0	0	0	0	0	0	0	0	0	0	0	0	19.02	5	4	9	5	1	1	67
TCGA-HC-8213	0	0	0	0	0	0	0	0	0	0	0	0	0	0	0	0	0	0	0	0	0	19.35	3	3	6	1	0	0	48
TCGA-EJ-5496	0	0	0	0	0	0	0	0	0	0	0	0	0	0	0	0	0	0	0	0	0	19.55	3	4	7	2	0	0	59
TCGA-KC-A7FA	0	0	0	0	0	0	0	0	0	0	0	0	0	0	0	0	0	0	0	0	0	19.65	3	4	7	2	0	1	63
TCGA-HC-7075	0	0	0	0	0	0	0	0	0	0	0	0	0	0	0	0	0	0	0	0	0	19.74	3	3	6	1	0	0	63
TCGA-J4-8198	0	0	0	0	0	0	0	0	0	0	0	0	0	0	0	0	0	0	0	0	0	20.17	4	3	7	3	NA	1	49
TCGA-2A-AAYU	0	0	0	0	0	0	0	0	0	0	0	0	0	0	0	0	0	0	0	0	0	20.2	3	3	6	1	1	1	56
TCGA-FC-A8O0	0	0	0	0	0	0	0	0	0	0	0	0	0	0	0	0	0	0	0	0	0	20.24	3	3	6	1	0	1	68
TCGA-J4-A6G3	0	0	0	0	0	0	0	0	0	0	0	0	0	0	0	0	0	0	0	0	1	20.3	4	4	8	4	1	1	57
TCGA-EJ-A46D	0	0	0	0	0	0	0	0	0	0	0	0	0	0	0	0	0	0	0	0	0	20.57	3	5	8	4	NA	0	53
TCGA-V1-A9OA	0	0	0	0	0	0	0	0	0	0	0	0	0	0	0	0	0	0	0	0	0	20.89	4	5	9	5	0	1	61
TCGA-EJ-A46B	0	0	0	0	0	0	0	0	0	0	0	0	0	0	0	0	0	0	0	0	0	21.58	4	4	8	4	0	1	66
TCGA-ZG-A9L6	0	0	0	0	0	0	0	0	0	0	0	0	0	0	0	0	0	0	0	0	1	21.81	5	4	9	5	1	1	64
TCGA-EJ-A65G	0	0	0	0	0	0	0	0	0	0	0	0	0	0	0	0	0	0	0	0	0	21.88	3	5	8	4	0	0	57
TCGA-EJ-A46I	0	0	0	0	0	0	0	0	0	0	0	0	0	0	0	0	0	0	0	0	0	21.94	3	4	7	2	0	1	57
TCGA-KK-A8I6	0	0	0	0	0	0	0	0	0	0	0	0	0	0	0	0	0	0	0	0	0	21.94	4	3	7	3	0	1	58
TCGA-2A-A8VV	0	0	0	0	0	0	0	0	0	0	0	0	0	0	0	0	0	0	0	0	0	22.04	3	3	6	1	0	0	52
TCGA-CH-5739	0	0	0	0	0	0	0	0	0	0	0	0	0	0	0	0	0	0	0	0	0	22.04	3	4	7	2	0	1	65
TCGA-FC-A5OB	0	0	0	0	0	0	0	0	0	0	0	0	0	0	0	0	0	0	0	0	0	22.34	4	5	9	5	1	1	53
TCGA-HC-8216	0	0	0	0	0	0	0	0	0	0	0	0	0	0	0	0	0	0	0	0	0	22.4	4	3	7	3	0	1	58
TCGA-J4-A83I	0	0	0	0	0	0	0	0	0	0	0	0	0	0	0	0	0	0	0	0	0	22.5	4	3	7	3	0	1	63
TCGA-HC-8260	0	0	0	0	0	0	0	0	0	0	0	0	0	0	0	0	0	0	0	0	0	22.54	3	4	7	2	1	0	43
TCGA-KK-A7B2	0	0	0	0	0	0	0	0	0	0	0	0	0	0	0	0	0	0	0	0	1	22.73	4	5	9	5	0	1	68
TCGA-ZG-A9LZ	0	0	0	0	0	0	0	0	0	0	0	0	0	0	0	0	0	0	0	0	0	22.73	4	5	9	5	1	1	66
TCGA-J4-A83J	0	0	0	0	0	0	0	0	0	0	0	0	0	0	0	0	0	0	0	0	0	22.86	3	4	7	2	1	0	68
TCGA-CH-5765	0	0	0	0	0	0	0	0	0	0	0	0	0	0	0	0	0	0	0	0	0	23	3	4	7	2	0	1	55
TCGA-J4-A67S	0	0	0	0	0	0	0	0	0	0	0	0	0	0	0	0	0	0	0	0	1	23.26	3	4	7	2	1	1	63
TCGA-EJ-A65B	0	0	0	0	0	0	0	0	0	0	0	0	0	0	0	0	0	0	0	0	0	23.32	4	5	9	5	1	1	55
TCGA-HC-7740	0	0	0	0	0	0	0	0	0	0	0	0	0	0	0	0	0	0	0	0	0	23.55	3	4	7	2	0	0	59
TCGA-J4-A83L	0	0	0	0	0	0	0	0	0	0	0	0	0	0	0	0	0	0	0	0	0	23.65	3	4	7	2	0	0	61
TCGA-HC-7745	0	0	0	0	0	0	0	0	0	0	0	0	0	0	0	0	0	0	0	0	0	23.69	4	3	7	3	0	1	65
TCGA-EJ-A46H	0	0	0	0	0	0	0	0	0	0	0	0	0	0	0	0	0	0	0	0	0	23.78	3	4	7	2	0	0	60
TCGA-HC-7749	0	0	0	0	0	0	0	0	0	0	0	0	0	0	0	0	0	0	0	0	0	23.78	4	3	7	3	0	1	70
TCGA-G9-A9S7	0	0	0	0	0	0	0	0	0	0	0	0	0	0	0	0	0	0	0	0	0	23.92	4	4	8	4	0	1	55
TCGA-CH-5746	0	0	0	0	0	0	0	0	0	0	0	0	0	0	0	0	0	0	0	0	0	24.01	3	4	7	2	1	0	57
TCGA-CH-5768	0	0	0	0	0	0	0	0	0	0	0	0	0	0	0	0	0	0	0	0	0	24.01	2	4	6	1	0	1	72
TCGA-EJ-7331	0	0	0	0	0	0	0	0	0	0	0	0	0	0	0	0	0	0	0	0	0	24.38	3	4	7	2	0	0	64
TCGA-VN-A88L	0	0	0	0	0	0	0	0	0	0	0	0	0	0	0	0	0	0	0	0	0	24.51	3	4	7	2	0	0	54
TCGA-HC-7820	0	0	0	0	0	0	0	0	0	0	0	0	0	0	0	0	0	0	0	0	0	24.54	3	4	7	2	0	0	72
TCGA-HC-7747	0	0	0	0	0	0	0	0	0	0	0	0	0	0	0	0	0	0	0	0	0	24.57	3	4	7	2	NA	0	52
TCGA-YL-A8SJ	0	0	0	0	0	0	0	0	0	0	0	0	0	0	0	0	0	0	0	0	1	24.7	4	5	9	5	0	1	60
TCGA-M7-A723	0	0	0	0	0	0	0	0	0	0	0	0	0	0	0	0	0	0	0	0	0	25.07	4	3	7	3	1	1	54
TCGA-G9-6384	0	0	0	0	0	0	0	0	0	0	0	0	0	0	0	0	0	0	0	0	0	25.13	3	4	7	2	0	1	53
TCGA-EJ-8474	0	0	0	0	0	0	0	0	0	0	0	0	0	0	0	0	0	0	0	0	0	25.16	4	4	8	4	0	1	69
TCGA-VN-A88N	0	0	0	0	0	0	0	0	0	0	0	0	0	0	0	0	0	0	0	0	0	25.16	4	3	7	3	0	0	62
TCGA-J4-A67L	0	0	0	0	0	0	0	0	0	0	0	0	0	0	0	0	0	0	0	0	0	25.3	3	4	7	2	0	1	54
TCGA-XQ-A8TB	0	0	0	0	0	0	0	0	0	0	0	0	0	0	0	0	0	0	0	0	0	25.3	4	5	9	5	1	1	67
TCGA-EJ-7317	0	0	0	0	0	0	0	0	0	0	0	0	0	0	0	0	0	0	0	0	0	25.33	3	4	7	2	0	0	71
TCGA-HC-A8D0	0	0	0	0	0	0	0	0	0	0	0	0	0	0	0	0	0	0	0	0	0	25.46	3	4	7	2	0	0	61
TCGA-EJ-7784	0	0	0	0	0	0	0	0	0	0	0	0	0	0	0	0	0	0	0	0	0	25.66	4	3	7	3	0	0	63
TCGA-EJ-7783	0	0	0	0	0	0	0	0	0	0	0	0	0	0	0	0	0	0	0	0	0	25.85	4	3	7	3	0	1	70
TCGA-HC-7748	0	0	0	0	0	0	0	0	0	0	0	0	0	0	0	0	0	0	0	0	0	26.02	3	3	6	1	0	0	60
TCGA-KK-A7AV	0	0	0	0	0	0	0	0	0	0	0	0	0	0	0	0	0	0	0	0	0	27	3	4	7	2	RX	0	58
TCGA-EJ-7321	0	0	0	0	0	0	0	0	0	0	0	0	0	0	0	0	0	0	0	0	0	27.07	3	3	6	1	0	1	57
TCGA-J4-AAU2	0	0	0	0	0	0	0	0	0	0	0	0	0	0	0	0	0	0	0	0	0	27.1	3	3	6	1	0	0	59
TCGA-V1-A9Z8	0	0	0	0	0	0	0	0	0	0	0	0	0	0	0	0	0	0	0	0	0	27.17	5	4	9	5	1	1	59
TCGA-G9-6385	0	0	0	0	0	0	0	0	0	0	0	0	0	0	0	0	0	0	0	0	0	27.27	3	4	7	2	0	0	66
TCGA-J4-A67O	0	0	0	0	0	0	0	0	0	0	0	0	0	0	0	0	0	0	0	0	0	27.56	3	4	7	2	0	0	59
TCGA-EJ-7328	0	0	0	0	0	0	0	0	0	0	0	0	0	0	0	0	0	0	0	0	0	27.66	4	3	7	3	0	1	70
TCGA-HC-8258	0	0	0	0	0	0	0	0	0	0	0	0	0	0	0	0	0	0	0	0	0	27.83	3	3	6	1	NA	0	56
TCGA-G9-7519	0	0	0	0	0	0	0	0	0	0	0	0	0	0	0	0	0	0	0	0	0	27.89	3	4	7	2	0	0	58
TCGA-G9-7523	0	0	0	0	0	0	0	0	0	0	0	0	0	0	0	0	0	0	0	0	0	28.15	5	5	10	5	1	1	44
TCGA-V1-A8MG	0	0	0	0	0	0	0	0	0	0	0	0	0	0	0	0	0	0	0	0	0	28.15	3	4	7	2	1	1	53
TCGA-EJ-7788	0	0	0	0	0	0	0	0	0	0	0	0	0	0	0	0	0	0	0	0	0	28.22	3	4	7	2	0	1	53
TCGA-HC-8256	0	0	0	0	0	0	0	0	0	0	0	0	0	0	0	0	0	0	0	0	0	28.25	3	4	7	2	0	0	53
TCGA-FC-7708	0	0	0	0	0	0	0	0	0	0	0	0	0	0	0	0	0	0	0	0	0	28.38	4	3	7	3	RX	1	52
TCGA-HC-7210	0	0	0	0	0	0	0	0	0	0	0	0	0	0	0	0	0	0	0	0	0	28.52	3	4	7	2	0	0	74
TCGA-HC-7212	0	0	0	0	0	0	0	0	0	0	0	0	0	0	0	0	0	0	0	0	0	28.58	3	4	7	2	NA	0	56
TCGA-EJ-A6RC	0	0	0	0	0	0	0	0	0	0	0	0	0	0	0	0	0	0	0	0	0	28.68	4	3	7	3	0	NA	64
TCGA-CH-5794	0	0	0	0	0	0	0	0	0	0	0	0	0	0	0	0	0	0	0	0	0	28.98	3	4	7	2	0	0	65
TCGA-J4-A67R	0	0	0	0	0	0	0	0	0	0	0	0	0	0	0	0	0	0	0	0	0	29.89	4	3	7	3	0	0	65
TCGA-EJ-5505	0	0	0	0	0	0	0	0	0	0	0	0	0	0	0	0	0	0	0	0	0	30.29	4	3	7	3	0	0	57
TCGA-EJ-7327	0	0	0	0	0	0	0	0	0	0	0	0	0	0	0	0	0	0	0	0	0	30.32	3	4	7	2	0	1	61
TCGA-HC-8259	0	0	0	0	0	0	0	0	0	0	0	0	0	0	0	0	0	0	0	0	0	30.35	3	3	6	1	0	0	50
TCGA-V1-A8WN	0	0	0	0	0	0	0	0	0	0	0	0	0	0	0	0	0	0	0	0	0	30.35	3	3	6	1	0	0	47
TCGA-XK-AAJA	0	0	0	0	0	0	0	0	0	0	0	0	0	0	0	0	0	0	0	0	0	30.55	4	3	7	3	0	1	62
TCGA-HC-7742	0	0	0	0	0	0	0	0	0	0	0	0	0	0	0	0	0	0	0	0	0	30.81	3	4	7	2	0	1	58
TCGA-HC-7818	0	0	0	0	0	0	0	0	0	0	0	0	0	0	0	0	0	0	0	0	0	30.81	3	4	7	2	0	0	66
TCGA-HC-7231	0	0	0	0	0	0	0	0	0	0	0	0	0	0	0	0	0	0	0	0	0	30.85	3	4	7	2	0	0	66
TCGA-H9-A6BX	0	0	0	0	0	0	0	0	0	0	0	0	0	0	0	0	0	0	0	0	0	30.91	3	3	6	1	0	0	60
TCGA-J4-A67M	0	0	0	0	0	0	0	0	0	0	0	0	0	0	0	0	0	0	0	0	0	30.91	4	3	7	3	0	1	55
TCGA-G9-6377	0	0	0	0	0	0	0	0	0	0	0	0	0	0	0	0	0	0	0	0	0	31.47	3	4	7	2	0	0	61
TCGA-XK-AAIR	0	0	0	0	0	0	0	0	0	0	0	0	0	0	0	0	0	0	0	0	0	31.93	4	4	8	4	0	0	75
TCGA-CH-5790	0	0	0	0	0	0	0	0	0	0	0	0	0	0	0	0	0	0	0	0	0	32	3	4	7	2	0	0	64
TCGA-CH-5791	0	0	0	0	0	0	0	0	0	0	0	0	0	0	0	0	0	0	0	0	1	32	3	4	7	2	1	1	72
TCGA-J4-A67Q	0	0	0	0	0	0	0	0	0	0	0	0	0	0	0	0	0	0	0	0	0	32.03	3	3	6	1	NA	0	77
TCGA-XK-AAK1	0	0	0	0	0	0	0	0	0	0	0	0	0	0	0	0	0	0	0	0	0	32.16	4	3	7	3	0	0	62
TCGA-EJ-7797	0	0	0	0	0	0	0	0	0	0	0	0	0	0	0	0	0	0	0	0	0	32.29	3	4	7	2	0	0	53
TCGA-Y6-A8TL	0	0	0	0	0	0	0	0	0	0	0	0	0	0	0	0	0	0	0	0	0	32.59	3	3	6	1	0	1	65
TCGA-G9-7525	0	0	0	0	0	0	0	0	0	0	0	0	0	0	0	0	0	0	0	0	0	32.65	4	3	7	3	0	0	64
TCGA-HC-7230	0	0	0	0	0	0	0	0	0	0	0	0	0	0	0	0	0	0	0	0	0	32.88	3	4	7	2	0	0	50
TCGA-KC-A4BR	0	0	0	0	0	0	0	0	0	0	0	0	0	0	0	0	0	0	0	0	1	33.57	4	5	9	5	0	1	75
TCGA-KK-A7B1	0	0	0	0	0	0	0	0	0	0	0	0	0	0	0	0	0	0	0	0	0	34.92	4	3	7	3	0	1	65
TCGA-V1-A9OY	0	0	0	0	0	0	0	0	0	0	0	0	0	0	0	0	0	0	0	0	0	35.05	4	3	7	3	1	1	57
TCGA-YL-A8HO	0	0	0	0	0	0	0	0	0	0	0	0	0	0	0	0	0	0	0	0	1	35.09	4	3	7	3	1	1	67
TCGA-EJ-7781	0	0	0	0	0	0	0	0	0	0	0	0	0	0	0	0	0	0	0	0	0	35.25	3	4	7	2	0	0	65
TCGA-G9-7522	0	0	0	0	0	0	0	0	0	0	0	0	0	0	0	0	0	0	0	0	0	35.41	3	4	7	2	0	0	49
TCGA-HC-7737	0	0	0	0	0	0	0	0	0	0	0	0	0	0	0	0	0	0	0	0	0	35.81	3	4	7	2	0	0	55
TCGA-EJ-7786	0	0	0	0	0	0	0	0	0	0	0	0	0	0	0	0	0	0	0	0	0	36.01	3	4	7	2	0	0	62
TCGA-EJ-7312	0	0	0	0	0	0	0	0	0	0	0	0	0	0	0	0	0	0	0	0	0	36.1	4	3	7	3	0	1	58
TCGA-HC-7736	0	0	0	0	0	0	0	0	0	0	0	0	0	0	0	0	0	0	0	0	0	36.24	3	4	7	2	0	0	59
TCGA-ZG-A9L4	0	0	0	0	0	0	0	0	0	0	0	0	0	0	0	0	0	0	0	0	0	36.4	5	4	9	5	1	1	61
TCGA-EJ-7791	0	0	0	0	0	0	0	0	0	0	0	0	0	0	0	0	0	0	0	0	0	36.73	3	4	7	2	0	0	67
TCGA-XJ-A83F	0	0	0	0	0	0	0	0	0	0	0	0	0	0	0	0	0	0	0	0	0	37.02	3	4	7	2	RX	1	67
TCGA-V1-A9OX	0	0	0	0	0	0	0	0	0	0	0	0	0	0	0	0	0	0	0	0	0	37.25	3	5	8	4	0	0	56
TCGA-EJ-7314	0	0	0	0	0	0	0	0	0	0	0	0	0	0	0	0	0	0	0	0	0	37.78	4	3	7	3	0	1	62
TCGA-G9-6378	0	0	0	0	0	0	0	0	0	0	0	0	0	0	0	0	0	0	0	0	0	37.94	3	4	7	2	1	0	54
TCGA-G9-6370	0	0	0	0	0	0	0	0	0	0	0	0	0	0	0	0	0	0	0	0	0	37.98	3	4	7	2	0	1	52
TCGA-EJ-8470	0	0	0	0	0	0	0	0	0	0	0	0	0	0	0	0	0	0	0	0	0	38.07	4	3	7	3	NA	0	58
TCGA-EJ-5502	0	0	0	0	0	0	0	0	0	0	0	0	0	0	0	0	0	0	0	0	0	38.47	4	3	7	3	0	0	50
TCGA-EJ-7785	0	0	0	0	0	0	0	0	0	0	0	0	0	0	0	0	0	0	0	0	0	38.67	3	4	7	2	0	1	54
TCGA-V1-A9OF	0	0	0	0	0	0	0	0	0	0	0	0	0	0	0	0	0	0	0	0	0	38.9	3	3	6	1	1	0	49
TCGA-G9-7510	0	0	0	0	0	0	0	0	0	0	0	0	0	0	0	0	0	0	0	0	0	38.93	4	4	8	4	1	1	66
TCGA-VP-A87D	0	0	0	0	0	0	0	0	0	0	0	0	0	0	0	0	0	0	0	0	1	39.22	4	5	9	5	0	1	54
TCGA-G9-6364	0	0	0	0	0	0	0	0	0	0	0	0	0	0	0	0	0	0	0	0	0	39.36	3	4	7	2	0	1	72
TCGA-J4-8200	0	0	0	0	0	0	0	0	0	0	0	0	0	0	0	0	0	0	0	0	0	40.01	3	4	7	2	0	0	47
TCGA-HC-7211	0	0	0	0	0	0	0	0	0	0	0	0	0	0	0	0	0	0	0	0	0	40.11	3	4	7	2	0	0	62
TCGA-G9-6367	0	0	0	0	0	0	0	0	0	0	0	0	0	0	0	0	0	0	0	0	0	40.14	4	5	9	5	1	1	60
TCGA-G9-6371	0	0	0	0	0	0	0	0	0	0	0	0	0	0	0	0	0	0	0	0	0	40.28	3	3	6	1	1	0	58
TCGA-VN-A88P	0	0	0	0	0	0	0	0	0	0	0	0	0	0	0	0	0	0	0	0	0	41.39	3	4	7	2	0	0	60
TCGA-G9-6329	0	0	0	0	0	0	0	0	0	0	0	0	0	0	0	0	0	0	0	0	0	41.59	3	4	7	2	0	0	67
TCGA-2A-AAYO	0	0	0	0	0	0	0	0	0	0	0	0	0	0	0	0	0	0	0	0	0	41.79	3	3	6	1	0	0	57
TCGA-EJ-5531	0	0	0	0	0	0	0	0	0	0	0	0	0	0	0	0	0	0	0	0	0	41.82	4	3	7	3	0	1	62
TCGA-XJ-A83H	0	0	0	0	0	0	0	0	0	0	0	0	0	0	0	0	0	0	0	0	0	42.05	3	4	7	2	0	0	57
TCGA-G9-6332	0	0	0	0	0	0	0	0	0	0	0	0	0	0	0	0	0	0	0	0	1	42.21	4	3	7	3	0	1	55
TCGA-ZG-A9L1	0	0	0	0	0	0	0	0	0	0	0	0	0	0	0	0	0	0	0	0	0	42.77	4	5	9	5	1	1	66
TCGA-EJ-7794	0	0	0	0	0	0	0	0	0	0	0	0	0	0	0	0	0	0	0	0	0	42.9	3	4	7	2	0	0	67
TCGA-KC-A4BV	0	0	0	0	0	0	0	0	0	0	0	0	0	0	0	0	0	0	0	0	1	43.63	4	5	9	5	0	1	66
TCGA-CH-5762	0	0	0	0	0	0	0	0	0	0	0	0	0	0	0	0	0	0	0	0	0	43.99	4	3	7	3	1	1	60
TCGA-G9-6498	0	0	0	0	0	0	0	0	0	0	0	0	0	0	0	0	0	0	0	0	1	44.09	3	4	7	2	1	1	53
TCGA-HC-7233	0	0	0	0	0	0	0	0	0	0	0	0	0	0	0	0	0	0	0	0	0	44.51	4	3	7	3	1	0	73
TCGA-G9-6365	0	0	0	0	0	0	0	0	0	0	0	0	0	0	0	0	0	0	0	0	0	44.78	3	4	7	2	1	1	71
TCGA-2A-AAYF	0	0	0	0	0	0	0	0	0	0	0	0	0	0	0	0	0	0	0	0	0	44.81	3	4	7	2	0	1	57
TCGA-EJ-5501	0	0	0	0	0	0	0	0	0	0	0	0	0	0	0	0	0	0	0	0	0	44.84	4	3	7	3	0	1	55
TCGA-VN-A88Q	0	0	0	0	0	0	0	0	0	0	0	0	0	0	0	0	0	0	0	0	0	44.88	4	4	8	4	0	0	60
TCGA-YL-A8HK	0	0	0	0	0	0	0	0	0	0	0	0	0	0	0	0	0	0	0	0	1	45.2	4	5	9	5	1	1	59
TCGA-2A-A8VX	0	0	0	0	0	0	0	0	0	0	0	0	0	0	0	0	0	0	0	0	0	45.27	4	4	8	4	0	1	70
TCGA-G9-6363	0	0	0	0	0	0	0	0	0	0	0	0	0	0	0	0	0	0	0	0	0	45.27	4	3	7	3	0	1	64
TCGA-EJ-5506	0	0	0	0	0	0	0	0	0	0	0	0	0	0	0	0	0	0	0	0	0	45.37	5	3	8	4	RX	1	67
TCGA-V1-A9ZK	0	0	0	0	0	0	0	0	0	0	0	0	0	0	0	0	0	0	0	0	0	45.43	4	4	8	4	0	1	68
TCGA-X4-A8KQ	0	0	0	0	0	0	0	0	0	0	0	0	0	0	0	0	0	0	0	0	0	45.43	4	5	9	5	RX	1	65
TCGA-YL-A8SB	0	0	0	0	0	0	0	0	0	0	0	0	0	0	0	0	0	0	0	0	1	45.47	4	5	9	5	1	1	62
TCGA-EJ-5503	0	0	0	0	0	0	0	0	0	0	0	0	0	0	0	0	0	0	0	0	0	45.7	5	3	8	4	0	1	50
TCGA-EJ-7792	0	0	0	0	0	0	0	0	0	0	0	0	0	0	0	0	0	0	0	0	0	45.86	3	4	7	2	0	0	53
TCGA-YL-A8SK	0	0	0	0	0	0	0	0	0	0	0	0	0	0	0	0	0	0	0	0	0	46.25	4	5	9	5	1	1	67
TCGA-EJ-5499	0	0	0	0	0	0	0	0	0	0	0	0	0	0	0	0	0	0	0	0	0	46.48	4	3	7	3	0	1	61
TCGA-G9-6361	0	0	0	0	0	0	0	0	0	0	0	0	0	0	0	0	0	0	0	0	0	46.48	3	4	7	2	1	1	61
TCGA-YL-A8SI	0	0	0	0	0	0	0	0	0	0	0	0	0	0	0	0	0	0	0	0	1	46.75	4	5	9	5	0	1	69
TCGA-EJ-5504	0	0	0	0	0	0	0	0	0	0	0	0	0	0	0	0	0	0	0	0	0	46.88	4	3	7	3	1	1	65
TCGA-G9-6356	0	0	0	0	0	0	0	0	0	0	0	0	0	0	0	0	0	0	0	0	0	47.11	4	5	9	5	1	1	60
TCGA-XK-AAJT	0	0	0	0	0	0	0	0	0	0	0	0	0	0	0	0	0	0	0	0	0	47.11	4	3	7	3	1	1	75
TCGA-G9-6362	0	0	0	0	0	0	0	0	0	0	0	0	0	0	0	0	0	0	0	0	0	47.4	4	3	7	3	1	1	57
TCGA-V1-A8MF	0	0	0	0	0	0	0	0	0	0	0	0	0	0	0	0	0	0	0	0	0	47.6	3	3	6	1	1	1	65
TCGA-EJ-5507	0	0	0	0	0	0	0	0	0	0	0	0	0	0	0	0	0	0	0	0	0	47.86	4	5	9	5	0	1	54
TCGA-XJ-A83G	0	0	0	0	0	0	0	0	0	0	0	0	0	0	0	0	0	0	0	0	0	48	4	3	7	3	NA	1	51
TCGA-XJ-A9DI	0	0	0	0	0	0	0	0	0	0	0	0	0	0	0	0	0	0	0	0	0	48	5	4	9	5	0	1	62
TCGA-EJ-5509	0	0	0	0	0	0	0	0	0	0	0	0	0	0	0	0	0	0	0	0	0	48.09	3	4	7	2	0	0	63
TCGA-EJ-5511	0	0	0	0	0	0	0	0	0	0	0	0	0	0	0	0	0	0	0	0	0	48.49	3	4	7	2	0	1	55
TCGA-EJ-5494	0	0	0	0	0	0	0	0	0	0	0	0	0	0	0	0	0	0	0	0	0	48.52	4	3	7	3	0	1	50
TCGA-YL-A9WX	0	0	0	0	0	0	0	0	0	0	0	0	0	0	0	0	0	0	0	0	1	49.47	4	5	9	5	1	1	68
TCGA-EJ-5542	0	0	0	0	0	0	0	0	0	0	0	0	0	0	0	0	0	0	0	0	0	49.7	3	4	7	2	0	1	60
TCGA-G9-6348	0	0	0	0	0	0	0	0	0	0	0	0	0	0	0	0	0	0	0	0	0	49.77	3	4	7	2	0	0	68
TCGA-V1-A9ZG	0	0	0	0	0	0	0	0	0	0	0	0	0	0	0	0	0	0	0	0	0	49.84	4	5	9	5	0	0	64
TCGA-G9-6353	0	0	0	0	0	0	0	0	0	0	0	0	0	0	0	0	0	0	0	0	0	50.66	3	4	7	2	1	1	58
TCGA-XK-AAJU	0	0	0	0	0	0	0	0	0	0	0	0	0	0	0	0	0	0	0	0	0	51.77	4	3	7	3	0	0	65
TCGA-G9-7509	0	0	0	0	0	0	0	0	0	0	0	0	0	0	0	0	0	0	0	0	0	52.89	3	3	6	1	0	0	48
TCGA-YL-A8HJ	0	0	0	0	0	0	0	0	0	0	0	0	0	0	0	0	0	0	0	0	0	52.92	4	5	9	5	0	1	58
TCGA-G9-6339	0	0	0	0	0	0	0	0	0	0	0	0	0	0	0	0	0	0	0	0	1	53.68	3	4	7	2	0	1	58
TCGA-G9-6342	0	0	0	0	0	0	0	0	0	0	0	0	0	0	0	0	0	0	0	0	0	55.72	3	3	6	1	0	1	61
TCGA-2A-A8VO	0	0	0	0	0	0	0	0	0	0	0	0	0	0	0	0	0	0	0	0	0	55.88	3	3	6	1	1	1	57
TCGA-EJ-5498	0	0	0	0	0	0	0	0	0	0	0	0	0	0	0	0	0	0	0	0	0	56.5	4	3	7	3	0	0	56
TCGA-G9-6496	0	0	0	0	0	0	0	0	0	0	0	0	0	0	0	0	0	0	0	0	0	56.7	4	3	7	3	0	0	61
TCGA-EJ-5512	0	0	0	0	0	0	0	0	0	0	0	0	0	0	0	0	0	0	0	0	0	56.93	3	4	7	2	0	0	46
TCGA-KK-A8I7	0	0	0	0	0	0	0	0	0	0	0	0	0	0	0	0	0	0	0	0	1	57.69	4	5	9	5	1	1	55
TCGA-EJ-5495	0	0	0	0	0	0	0	0	0	0	0	0	0	0	0	0	0	0	0	0	0	57.82	5	3	8	4	0	1	68
TCGA-KK-A6E8	0	0	0	0	0	0	0	0	0	0	0	0	0	0	0	0	0	0	0	0	0	58.15	4	5	9	5	RX	0	68
TCGA-G9-6494	0	0	0	0	0	0	0	0	0	0	0	0	0	0	0	0	0	0	0	0	0	58.18	4	3	7	3	1	1	66
TCGA-VP-A87J	0	0	0	0	0	0	0	0	0	0	0	0	0	0	0	0	0	0	0	0	0	58.28	3	4	7	2	1	1	56
TCGA-EJ-5527	0	0	0	0	0	0	0	0	0	0	0	0	0	0	0	0	0	0	0	0	0	58.41	4	3	7	3	0	1	69
TCGA-G9-6379	0	0	0	0	0	0	0	0	0	0	0	0	0	0	0	0	0	0	0	0	0	58.41	4	3	7	3	1	1	68
TCGA-V1-A8MJ	0	0	0	0	0	0	0	0	0	0	0	0	0	0	0	0	0	0	0	0	0	58.84	3	4	7	2	0	1	58
TCGA-KC-A4BN	0	0	0	0	0	0	0	0	0	0	0	0	0	0	0	0	0	0	0	0	0	59.63	3	4	7	2	0	0	55
TCGA-EJ-5532	0	0	0	0	0	0	0	0	0	0	0	0	0	0	0	0	0	0	0	0	0	60.05	3	4	7	2	0	1	57
TCGA-EJ-5515	0	0	0	0	0	0	0	0	0	0	0	0	0	0	0	0	0	0	0	0	0	60.18	3	4	7	2	0	1	60
TCGA-EJ-5530	0	0	0	0	0	0	0	0	0	0	0	0	0	0	0	0	0	0	0	0	0	60.18	3	4	7	2	0	0	61
TCGA-V1-A8MU	0	0	0	0	0	0	0	0	0	0	0	0	0	0	0	0	0	0	0	0	0	61.63	3	4	7	2	1	1	56
TCGA-EJ-5510	0	0	0	0	0	0	0	0	0	0	0	0	0	0	0	0	0	0	0	0	0	61.99	4	3	7	3	0	0	48
TCGA-EJ-5516	0	0	0	0	0	0	0	0	0	0	0	0	0	0	0	0	0	0	0	0	0	62.06	3	4	7	2	0	1	49
TCGA-EJ-5517	0	0	0	0	0	0	0	0	0	0	0	0	0	0	0	0	0	0	0	0	0	62.06	3	3	6	1	0	0	55
TCGA-EJ-5526	0	0	0	0	0	0	0	0	0	0	0	0	0	0	0	0	0	0	0	0	1	62.71	4	4	8	4	0	1	56
TCGA-KK-A8IM	0	0	0	0	0	0	0	0	0	0	0	0	0	0	0	0	0	0	0	0	0	62.91	4	3	7	3	0	0	55
TCGA-KK-A8IA	0	0	0	0	0	0	0	0	0	0	0	0	0	0	0	0	0	0	0	0	0	63.44	4	5	9	5	RX	1	69
TCGA-V1-A8WL	0	0	0	0	0	0	0	0	0	0	0	0	0	0	0	0	0	0	0	0	0	63.99	3	4	7	2	0	1	64
TCGA-EJ-5519	0	0	0	0	0	0	0	0	0	0	0	0	0	0	0	0	0	0	0	0	0	64.45	4	4	8	4	0	1	64
TCGA-EJ-5508	0	0	0	0	0	0	0	0	0	0	0	0	0	0	0	0	0	0	0	0	0	64.55	3	4	7	2	0	1	65
TCGA-KK-A59Y	0	0	0	0	0	0	0	0	0	0	0	0	0	0	0	0	0	0	0	0	0	64.65	4	5	9	5	RX	1	56
TCGA-HC-7078	0	0	0	0	0	0	0	0	0	0	0	0	0	0	0	0	0	0	0	0	0	65.21	3	4	7	2	0	1	69
TCGA-KK-A8IH	0	0	0	0	0	0	0	0	0	0	0	0	0	0	0	0	0	0	0	0	0	66.13	4	3	7	3	0	1	50
TCGA-G9-6338	0	0	0	0	0	0	0	0	0	0	0	0	0	0	0	0	0	0	0	0	0	66.62	4	3	7	3	1	1	61
TCGA-VP-A87E	0	0	0	0	0	0	0	0	0	0	0	0	0	0	0	0	0	0	0	0	0	66.92	3	3	6	1	0	0	59
TCGA-G9-6351	0	0	0	0	0	0	0	0	0	0	0	0	0	0	0	0	0	0	0	0	0	67.28	3	4	7	2	1	0	51
TCGA-KK-A6E3	0	0	0	0	0	0	0	0	0	0	0	0	0	0	0	0	0	0	0	0	0	67.54	3	4	7	2	0	0	56
TCGA-G9-6354	0	0	0	0	0	0	0	0	0	0	0	0	0	0	0	0	0	0	0	0	0	67.87	3	4	7	2	0	0	55
TCGA-G9-6336	0	0	0	0	0	0	0	0	0	0	0	0	0	0	0	0	0	0	0	0	0	67.94	3	4	7	2	1	NA	57
TCGA-KK-A6E5	0	0	0	0	0	0	0	0	0	0	0	0	0	0	0	0	0	0	0	0	0	68.1	4	3	7	3	0	1	63
TCGA-EJ-5522	0	0	0	0	0	0	0	0	0	0	0	0	0	0	0	0	0	0	0	0	0	68.3	3	4	7	2	0	0	51
TCGA-G9-6347	0	0	0	0	0	0	0	0	0	0	0	0	0	0	0	0	0	0	0	0	0	68.63	3	3	6	1	0	0	59
TCGA-HC-7077	0	0	0	0	0	0	0	0	0	0	0	0	0	0	0	0	0	0	0	0	0	69.48	3	3	6	1	0	1	64
TCGA-EJ-5521	0	0	0	0	0	0	0	0	0	0	0	0	0	0	0	0	0	0	0	0	0	74.87	3	4	7	2	0	1	63
TCGA-V1-A9OH	0	0	0	0	0	0	0	0	0	0	0	0	0	0	0	0	0	0	0	0	0	78.94	4	4	8	4	0	0	63
TCGA-G9-6343	0	0	0	0	0	0	0	0	0	0	0	0	0	0	0	0	0	0	0	0	0	80.49	4	3	7	3	0	0	62
TCGA-G9-6333	0	0	0	0	0	0	0	0	0	0	0	0	0	0	0	0	0	0	0	0	0	80.98	4	3	7	3	0	0	66
TCGA-VP-A87B	0	0	0	0	0	0	0	0	0	0	0	0	0	0	0	0	0	0	0	0	1	81.24	4	4	8	4	0	0	63
TCGA-HI-7168	0	0	0	0	0	0	0	0	0	0	0	0	0	0	0	0	0	0	0	0	1	82.29	4	5	9	5	0	1	62
TCGA-KK-A8IG	0	0	0	0	0	0	0	0	0	0	0	0	0	0	0	0	0	0	0	0	0	82.29	4	3	7	3	1	1	55
TCGA-HI-7170	0	0	0	0	0	0	0	0	0	0	0	0	0	0	0	0	0	0	0	0	0	82.85	3	3	6	1	0	0	58
TCGA-EJ-7123	0	0	0	0	0	0	0	0	0	0	0	0	0	0	0	0	0	0	0	0	0	84.49	3	4	7	2	0	0	59
TCGA-QU-A6IP	0	0	0	0	0	0	0	0	0	0	0	0	0	0	0	0	0	0	0	0	0	86.07	3	3	6	1	0	0	66
TCGA-HI-7169	0	0	0	0	0	0	0	0	0	0	0	0	0	0	0	0	0	0	0	0	0	88.17	3	4	7	2	1	1	55
TCGA-EJ-7115	0	0	0	0	0	0	0	0	0	0	0	0	0	0	0	0	0	0	0	0	0	88.27	4	3	7	3	0	1	65
TCGA-EJ-7125	0	0	0	0	0	0	0	0	0	0	0	0	0	0	0	0	0	0	0	0	0	93.63	3	4	7	2	0	0	44
TCGA-V1-A9O9	0	0	0	0	0	0	0	0	0	0	0	0	0	0	0	0	0	0	0	0	0	94.28	3	5	8	4	0	1	56
TCGA-KK-A8I5	0	0	0	0	0	0	0	0	0	0	0	0	0	0	0	0	0	0	0	0	0	101.71	3	4	7	2	0	0	55
TCGA-VP-A876	0	0	0	0	0	0	0	0	0	0	0	0	0	0	0	0	0	0	0	0	0	109.49	3	5	8	4	0	0	46
TCGA-KK-A6E6	0	0	0	0	0	0	0	0	0	0	0	0	0	0	0	0	0	0	0	0	0	113.24	4	5	9	5	0	1	69
TCGA-YL-A8SO	0	0	0	0	0	0	0	0	0	0	0	0	0	0	0	0	0	0	0	0	0	114.29	4	5	9	5	1	1	64
TCGA-QU-A6IO	0	0	0	0	0	0	0	0	0	0	0	0	0	0	0	0	0	0	0	0	0	122.08	3	3	6	1	1	0	53
TCGA-KK-A6DY	0	0	0	0	0	0	0	0	0	0	0	0	0	0	0	0	0	0	0	0	0	141.1	3	4	7	2	1	0	50
TCGA-KK-A6E2	0	0	0	0	0	0	0	0	0	0	0	0	0	0	0	0	0	0	0	0	0	165.05	3	4	7	2	0	0	54
