# Supplementary material for: Construction of a set of novel and robust gene expression signatures predicting prostate cancer recurrence
Source: Mol Oncol. 2018 Aug 11;12(9):1559–78. doi: 10.1002/1878-0261.12359 (PMC6120243; doi:10.1002/1878-0261.12359)
Supplement: Supplementary file 11 — Table S5. Cutpoints of individual gene expression determined by RNA sequencing. [file MOL2-12-1559-s011.xlsx]

## Sheet: SigCut
Table S5. Cutpoints of individual gene expression determined by RNA sequencing
PATIENT_ID	SLCO2A1	CGNL1	SUPV3L1	TATDN2	MGAT4B	VAV2	SLC25A33	MCCC1	ASNS	CASKIN1	DNMT3B	AURKA	OIP5	CTHRC1	GOLGA7B	DFSTATUS	DFSMONTHS	GLEASON_PATTERN_PRIMARY	GLEASON_PATTERN_SECONDARY	GSSCORE	ISUPgrade	MarginStatus	TumorSTAGE	AGE	SLCO2A1cut	CGNL1cut	SUPV3L1cut	TATDN2cut	MGAT4Bcut	VAV2cut	SLC25A33cut	MCCC1cut	ASNScut	CASKIN1cut	DNMT3Bcut	AURKAcut	OIP5cut	CTHRC1cut	GOLGA7Bcut
TCGA-HC-A4ZV	523.216	1360.36	497.575	1604.99	2787.25	2625.78	442.134	1431.05	329.175	86.6736	147.609	285.516	58.5932	327.096	16.632	0	0.76	5	4	9	5	1	1	56	0	1	0	0	1	1	1	1	0	0	1	1	1	1	0
TCGA-TK-A8OK	2450.84	2630.2	429.584	1302.92	1390.61	932.241	195.748	825.066	360.939	34.4641	38.5297	38.0868	12.0948	147.476	65.1019	0	0.89	3	4	7	2	NA	NA	73	0	1	0	0	0	0	0	0	0	0	0	0	0	0	1
TCGA-CH-5761	964.417	1914.58	1768.32	2288.54	1111.35	1257.61	500.873	1071.65	440.13	66.3283	235.845	660.025	146.753	341.041	14.5918	0	0.92	5	4	9	5	0	1	61	0	1	1	1	0	0	1	0	0	0	1	1	1	1	0
TCGA-CH-5740	563.008	3224.56	603.53	882.272	2007.67	1321.87	581.428	1301	890.253	72.6692	33.7682	100.691	8.307	109.286	39.2939	0	1.02	3	4	7	2	0	0	57	0	0	1	0	1	0	1	1	0	0	0	1	0	0	1
TCGA-CH-5748	1089.24	3779.4	498.332	1502.5	1323.19	1076.31	379.9	1043.37	496.247	49.5872	21.2677	73.8115	15.9216	45.4545	7.5063	0	1.02	4	3	7	3	1	1	64	0	0	0	0	0	0	1	0	0	0	0	0	0	0	0
TCGA-CH-5753	1072.17	2817.63	534.934	1140.89	1225.13	2049.81	443.627	932.907	475.446	24.2196	52.11	53.4934	12.6032	62.2553	26.7467	0	1.02	4	5	9	5	0	1	70	0	1	0	0	0	1	1	0	0	0	0	0	0	0	1
TCGA-CH-5764	958.666	3674.07	524.168	1659.73	1410.24	1374.41	391.292	761.389	630.143	72.5276	40.7596	59.509	14.0784	53.8027	14.6735	0	1.02	4	3	7	3	0	1	66	0	0	0	0	0	0	1	0	0	0	0	0	0	0	0
TCGA-CH-5766	617.881	3711.43	545.392	1622.37	1342.38	1693.13	468.761	957.888	645.841	27.456	43.1481	73.1792	16.379	44.5288	67.311	0	1.02	4	3	7	3	0	1	55	0	0	0	0	0	1	1	0	0	0	0	0	0	0	1
TCGA-HC-A6HX	611.588	2239.81	638.948	1846.03	1855.15	908.262	369.099	706.009	777.361	41.8938	19.8498	54.721	14.9785	49.3562	49.3562	0	1.25	4	3	7	3	0	0	55	0	1	1	1	1	0	1	0	0	0	0	0	0	0	1
TCGA-HC-A6AS	700.837	2120.08	474.895	1444.77	1824.6	1028.45	534.728	1057.32	692.887	32.9498	13.8075	50.6276	19.8159	268.201	89.1213	0	1.45	3	4	7	2	0	0	70	0	1	0	0	1	0	1	0	0	0	0	0	1	1	1
TCGA-HC-8264	2019.6	2138.93	447.836	1205.1	1929.41	876.247	315.324	1000.09	508.542	83.8609	29.1388	62.7873	8.811	126.615	34.4046	0	1.58	4	5	9	5	1	1	60	0	1	0	0	1	0	1	0	0	0	0	0	0	0	1
TCGA-HC-A6AN	419.828	2915.67	357.814	1515.91	2574.09	2640.05	585.2	1660.61	660.996	70.4505	19.195	59.5536	24.9338	206.715	67.1233	0	1.61	4	3	7	3	1	1	67	1	1	0	0	1	1	1	1	0	0	0	0	1	1	1
TCGA-ZG-A9L9	791.045	1013.78	525.832	1453.5	2093.57	1787.03	360.505	1132.61	1585.53	15.6142	39.6096	181.401	64.3513	715.844	87.256	1	1.68	4	5	9	5	1	1	60	0	1	0	0	1	1	1	0	1	0	0	1	1	1	1
TCGA-HC-A631	450.644	3047.21	555.079	1705.29	2271.82	1598	377.682	1123.03	814.497	67.0005	20.5055	138.77	34.8546	159.752	27.6586	0	1.77	4	5	9	5	1	0	67	1	1	1	0	1	1	1	0	0	0	0	1	1	0	1
TCGA-J9-A52B	728.543	2213.08	405.198	751.929	3893.36	2428.14	649.74	862.761	1231.86	225.894	19.3193	129.643	20.4226	143.37	502.303	1	1.87	5	4	9	5	1	1	62	0	1	0	0	1	1	1	0	1	1	0	1	1	0	1
TCGA-CH-5744	1129.45	5292.42	245.492	1688.16	2187.01	1753.58	444.522	550.162	657.651	74.3874	21.9602	58.4836	12.381	44.1516	18.724	0	1.97	4	3	7	3	0	0	64	0	0	0	0	1	1	1	0	0	0	0	0	0	0	0
TCGA-HC-A632	777.002	2948.34	556.487	1914.42	2183.82	589.253	631.899	842.532	949.149	93.9684	44.727	101.936	24.9431	97.7754	20.8033	0	2	4	5	9	5	0	1	68	0	1	1	1	1	0	1	0	0	0	0	1	1	0	0
TCGA-CH-5754	1590.98	2428.84	610.912	1698.14	2045.74	1963.41	502.668	1712.73	771.861	111.105	113.035	245.236	74.5486	142.873	47.0434	0	2.04	4	5	9	5	1	1	65	0	1	1	0	1	1	1	1	0	1	1	1	1	0	1
TCGA-CH-5769	1016.64	2767.22	407.223	1253.39	1560.71	1559.29	568.218	1085.77	621.725	26.621	75.2889	203.138	64.9095	309.679	23.2022	0	2.04	5	4	9	5	1	1	48	0	1	0	0	0	1	1	0	0	0	1	1	1	1	0
TCGA-HC-A6AL	913.886	2648.87	552.908	1612.96	2592.52	1471.88	630.442	1239.28	984.218	50.9819	18.6421	77.5342	37.8519	178.371	35.1658	0	2.2	3	4	7	2	0	0	64	0	1	1	0	1	0	1	1	0	0	0	0	1	0	1
TCGA-HC-A6AP	1255.78	1340.08	534.2	1459.06	2408.48	1288.54	887.283	1127.65	712.909	43.396	13.4875	66.9557	21.5607	129.576	52.9865	0	2.33	3	4	7	2	RX	0	61	0	1	0	0	1	0	1	0	0	0	0	0	1	0	1
TCGA-EJ-A65F	1452.57	2668.66	626.187	1756.91	1640.38	1909.29	299.221	1459.82	518.621	141.577	42.6849	51.2219	16.9971	56.344	24.3304	1	2.46	4	5	9	5	0	1	59	0	1	1	1	0	1	1	1	0	1	0	0	1	0	1
TCGA-J4-AATZ	683.064	4770.52	408.527	1352.39	1852.42	2150.39	503.475	2233.15	268.291	141.051	39.6658	55.2823	19.5737	126.493	17.1781	1	2.6	4	5	9	5	1	1	66	0	0	0	0	1	1	1	1	0	1	0	0	1	0	0
TCGA-KK-A8IB	968.338	1760.95	616.359	1534.56	2840.01	1073.88	683.905	1515.04	626.913	92.3905	24.8021	98.153	35.2032	248.021	56.9921	0	2.73	4	5	9	5	0	1	65	0	1	1	0	1	0	1	1	0	0	0	1	1	1	1
TCGA-CH-5737	2086.09	3341.17	385.014	1404.94	1978.48	1497.01	453.169	1007.17	312.874	70.2551	17.5369	62.1762	10.5261	71.3432	20.3268	0	2.99	4	3	7	3	0	0	73	0	0	0	0	1	1	1	0	0	0	0	0	0	0	0
TCGA-CH-5745	1408.95	2838.08	378.86	1784.24	1347.19	1047.9	194.379	650.436	473.872	38.65	29.6912	35.2336	2.5732	187.649	30.483	0	2.99	3	4	7	2	0	1	68	0	1	0	1	0	0	0	0	0	0	0	0	0	1	1
TCGA-CH-5792	2363.83	4649.38	436.716	1573.05	2126.93	930.854	322.902	800.56	272.433	59.4948	31.9297	64.8894	16.7116	188.231	29.8697	0	2.99	4	5	9	5	1	1	57	0	0	0	0	1	0	1	0	0	0	0	0	1	1	1
TCGA-KC-A7F5	410.746	968.917	625.666	1660.75	2997.72	1858.35	1593.25	869.449	763.765	143.153	100.799	117.229	47.6554	60.3908	30.1954	0	2.99	4	3	7	3	0	0	54	1	1	1	0	1	1	1	0	0	1	1	1	1	0	1
TCGA-XJ-A9DQ	1556	2817.11	478.511	1430.93	1708.67	1200.04	349.681	717.766	502.771	56.8315	35.1354	46.0107	9.9258	32.2075	14.6398	0	2.99	3	3	6	1	0	0	48	0	1	0	0	0	0	1	0	0	0	0	0	0	0	0
TCGA-ZG-A8QW	788.114	2823.3	338.473	1261.36	1366.31	1507.29	478.21	945.861	679.43	78.9294	24.8421	164.579	67.0736	292.515	17.3894	0	3.09	4	5	9	5	0	1	72	0	1	0	0	0	1	1	0	0	0	0	1	1	1	0
TCGA-QU-A6IL	382.114	3165.31	787.263	1986.45	1546.07	1310.3	768.293	777.778	884.824	50.5014	21.6802	56.9106	10.0813	32.5203	128.726	0	3.19	3	4	7	2	0	0	64	1	0	1	1	0	0	1	0	0	0	0	0	0	0	1
TCGA-V1-A9OL	657.7	2897.08	558.674	1543.47	2812.09	2580.9	420.273	1150.49	609.747	87.8947	141.52	298.635	71.5361	201.56	17.5439	1	3.45	5	4	9	5	0	1	65	0	1	1	0	1	1	1	0	0	0	1	1	1	1	0
TCGA-HC-A6AQ	771.723	3501.53	547.865	1567.46	1967.6	1127.9	539.708	944.375	725.048	39.7326	11.782	35.7993	10.8349	31.2677	24.0172	0	3.48	3	4	7	2	0	0	60	0	0	1	0	1	0	1	0	0	0	0	0	0	0	1
TCGA-2A-A8W1	739.936	2158.42	698.383	1158.78	1470.43	861.764	556.251	1321.21	692.244	93.5285	30.693	95.3843	5.6286	7.5552	3.7776	0	3.68	4	3	7	3	1	1	54	0	1	1	0	0	0	1	1	0	0	0	1	0	0	0
TCGA-H9-A6BY	560.699	2907.89	666.509	1696.74	2646.2	1848.84	581.483	858.29	806.33	97.5295	16.5328	57.1564	29.6599	6.1408	25.9802	0	3.68	3	4	7	2	RX	1	63	0	1	1	0	1	1	1	0	0	0	0	0	1	0	1
TCGA-EJ-7793	1096.21	5588.33	450.315	1389.98	1387.13	992.902	343.849	524.842	427.445	17.9929	11.041	52.8391	5.4535	8.6751	9.858	0	3.75	3	4	7	2	0	0	49	0	0	0	0	0	0	1	0	0	0	0	0	0	0	0
TCGA-ZG-A9LN	1058.26	1404.62	512.514	1391.04	1717.27	1072.77	441.839	673.524	534.981	35.2395	35.1037	130.118	43.0465	255.555	200.325	0	3.78	5	4	9	5	1	1	57	0	1	0	0	0	0	1	0	0	0	0	1	1	1	1
TCGA-EJ-A8FP	2082.69	3389.98	407.262	1401.5	1229.51	971.051	239.623	689.881	363.782	34.0592	18.8413	19.3244	9.8893	51.2096	16.4257	1	3.84	3	5	8	4	0	0	59	0	0	0	0	0	0	0	0	0	0	0	0	0	0	0
TCGA-V1-A9O5	575.902	736.986	345.089	2623.84	2900.17	1573.08	606.246	1621.5	739.569	124.239	315.39	271.487	78.9831	280.849	127.17	1	4.07	5	4	9	5	1	1	64	0	1	0	1	1	1	1	1	0	1	1	1	1	1	1
TCGA-EJ-A7NM	746.086	1533.02	619.274	1634.93	2387.24	1489.06	464.845	1659.44	1024.21	83.6993	82.0772	84.8002	27.5756	114.752	135.369	0	4.2	4	5	9	5	0	1	64	0	1	1	0	1	0	1	1	0	0	1	1	1	0	1
TCGA-ZG-A9KY	478.328	648.607	520.124	2608.05	3913.31	1686.69	392.879	2076.16	593.499	208.517	93.808	172.446	42.7895	81.4241	52.322	0	4.27	5	4	9	5	1	1	73	1	1	0	1	1	1	1	1	0	1	1	1	1	0	1
TCGA-EJ-AB20	1671.09	6251.97	603.033	1460.33	871.577	955.199	201.917	437.828	530.968	19.7295	23.1151	44.1907	21.4903	28.554	69.3726	0	4.3	3	3	6	1	0	0	61	0	0	1	0	0	0	0	0	0	0	0	0	1	0	1
TCGA-XK-AAJR	2802.32	2783.8	487.599	1630.63	2249.03	1270.36	373.585	918.48	403.68	132.537	31.2526	98.3879	23.7202	80.7359	74.3697	1	4.3	4	3	7	3	0	1	61	0	1	0	0	1	0	1	0	0	1	0	1	1	0	1
TCGA-J9-A8CL	767.937	745.516	453.475	1702.91	3417.53	1301.57	193.946	1113.23	734.865	113.481	82.9596	167.04	22.1525	743.834	24.6637	1	4.34	4	5	9	5	1	1	66	0	1	0	0	1	0	0	0	0	1	1	1	1	1	1
TCGA-ZG-A9NI	1251.23	2704.61	516.274	1608.94	3009.72	1983.93	205.157	712.412	602.695	112.385	65.3796	88.6758	25.7761	67.6341	60.8707	0	4.34	5	4	9	5	1	1	73	0	1	0	0	1	1	0	0	0	1	1	1	1	0	1
TCGA-HC-A6HY	735.805	2603.62	558.052	1701.29	2127.43	1220.88	758.258	647.864	631.96	45.5797	25.7274	49.5838	18.7249	24.3241	20.582	0	4.4	3	4	7	2	0	0	51	0	1	1	0	1	0	1	0	0	0	0	0	1	0	0
TCGA-EJ-A8FU	1424.97	3654.34	404.609	1440.51	1188.1	986.602	321.543	821.008	518.757	42.1865	20.3644	47.1597	10.0697	65.3805	13.9335	0	4.53	5	3	8	4	0	1	64	0	0	0	0	0	0	1	0	0	0	0	0	0	0	0
TCGA-EJ-AB27	690.755	3396.32	428.904	1577.9	1202.58	888.357	323.92	728.336	455.331	68.1469	24.0031	48.7335	11.6791	17.4568	20.9312	0	4.76	3	3	6	1	0	0	51	0	0	0	0	0	0	1	0	0	0	0	0	0	0	0
TCGA-YJ-A8SW	319.065	3585.25	686.331	4160.43	1823.74	1294.96	357.914	2250.36	1728.06	104.594	102.518	193.166	25.7698	95.6835	124.46	0	4.86	5	4	9	5	1	1	67	1	0	1	1	1	0	1	1	1	0	1	1	1	0	1
TCGA-HC-A76X	1014.05	5239.23	602.572	860.646	2249.64	1709.93	433.612	894.438	894.438	124.366	47.2488	83.433	20.4575	8.3732	7.7751	0	4.93	3	4	7	2	0	0	62	0	0	1	0	1	1	1	0	0	1	0	1	1	0	0
TCGA-YL-A8SC	962.137	5231.07	541.401	2074.31	2553.08	2092	429.229	1191.44	855.626	60.959	19.4621	115.004	27.6433	219.745	33.2626	1	4.99	4	5	9	5	1	1	66	0	0	0	1	1	1	1	0	0	0	0	1	1	1	1
TCGA-HC-7213	1643.52	3893.52	470.798	2225.43	2967.95	1559.12	384.259	1013.89	341.168	87.4608	98.2906	209.046	69.6439	224.359	20.6553	1	5.58	4	5	9	5	0	1	53	0	0	0	1	1	1	1	0	0	0	1	1	1	1	0
TCGA-MG-AAMC	479.085	3202.61	345.752	1451.67	2027.45	803.922	584.314	572.549	795.425	26.0654	26.7974	47.0588	7.4379	37.9085	37.2549	0	5.68	4	5	9	5	0	1	59	1	0	0	0	1	0	1	0	0	0	0	0	0	0	1
TCGA-J9-A52C	2127.53	1242.64	527.142	1398.3	2200.78	936.56	277.959	727.273	451.929	35.5134	15.0425	17.0046	6.8084	323.087	86.985	0	5.85	4	5	9	5	0	1	57	0	1	0	0	1	0	0	0	0	0	0	0	0	1	1
TCGA-ZG-A9L2	1097.41	2657.11	438.074	970.627	1659.77	1090.54	419.501	773.594	936.308	46.5812	22.2065	147.37	42.8545	447.764	27.0516	1	5.91	4	5	9	5	1	1	70	0	1	0	0	0	0	1	0	0	0	0	1	1	1	1
TCGA-J4-A67T	1220.22	2954.16	504.284	1566.84	1403.6	977.292	311.482	551.842	587.832	23.7918	7.7121	21.8509	6.3839	31.2768	13.2819	0	6.01	3	4	7	2	0	0	63	0	1	0	0	0	0	1	0	0	0	0	0	0	0	0
TCGA-H9-7775	1211.84	5682.45	464.97	684.189	1553.77	1363.73	347.898	710.057	710.389	42.0098	27.1951	40.7926	9.7538	45.1041	15.5874	0	6.08	3	4	7	2	NA	0	68	0	0	0	0	0	0	1	0	0	0	0	0	0	0	0
TCGA-VN-A88M	1357.85	2852.89	543.491	1432.57	2239.35	1206.65	597.782	564.507	763.573	121.121	35.61	47.2855	12.7087	34.4425	6.4215	0	6.21	3	4	7	2	0	0	55	0	1	0	0	1	0	1	0	0	1	0	0	0	0	0
TCGA-EJ-7330	1803.74	4209.77	479.841	1468.04	1285.78	1252.61	406.067	1337.85	527.577	62.3546	45.2563	48.6661	4.6031	71.2942	67.5745	0	6.27	4	3	7	3	0	1	68	0	0	0	0	0	0	1	1	0	0	0	0	0	0	1
TCGA-KC-A4BL	1396.17	2126.38	465.532	1647.23	1402.47	967.234	297.872	746.383	479.149	80.7915	30.2128	35.7447	9.6043	78.7234	17.4468	1	6.34	3	4	7	2	0	0	65	0	1	0	0	0	0	1	0	0	0	0	0	0	0	0
TCGA-EJ-8472	823.31	2904.96	573.607	1897.68	1904.68	1553.45	755.887	730.476	586.143	36.1714	32.187	176.52	71.1841	77.9265	26.7661	1	6.44	4	4	8	4	0	1	63	0	1	1	1	1	1	1	0	0	0	0	1	1	0	1
TCGA-KK-A7AP	491.173	2723.74	650.952	1974.16	3267.25	2616.83	162.935	1331.89	1120.82	438.769	43.7913	54.0487	4.0004	113.621	188.161	0	6.44	4	5	9	5	1	1	55	1	1	1	1	1	1	0	1	1	1	0	0	0	0	1
TCGA-EJ-A7NJ	464.881	3699.75	357.91	1631.51	1572.79	1236.6	299.599	922.524	332.575	59.7469	33.7803	27.3459	9.1046	14.0751	67.9627	0	6.47	4	4	8	4	0	0	59	1	0	0	0	0	0	1	0	0	0	0	0	0	0	1
TCGA-EJ-A7NN	1352.22	4391.72	480.732	1546.74	1451.47	1169.27	365.905	704.388	815.359	30.9905	27.4214	140.106	39.8682	83.1212	23.5653	1	6.47	4	3	7	3	1	1	61	0	0	0	0	0	0	1	0	0	0	0	1	1	0	1
TCGA-2A-A8W3	1312.21	2939.69	693.928	1685.95	2280	1360.46	923.737	1341.24	1367	444.314	26.9883	82.6007	23.2795	85.872	9.405	1	6.5	4	5	9	5	0	1	69	0	1	1	0	1	0	1	1	1	1	0	1	1	0	0
TCGA-V1-A8X3	1759.14	3659.63	465.069	1751.02	1645.35	1069.05	357.433	701.868	414.704	51.6409	31.6816	48.7409	10.8976	57.2705	7.7173	0	6.64	3	4	7	2	1	0	51	0	0	0	0	0	0	1	0	0	0	0	0	0	0	0
TCGA-KK-A5A1	432.392	1120.85	579.99	1249.63	2194.65	1050.52	484.398	600.297	968.301	93.0163	41.6048	216.444	51.8326	149.084	15.3541	1	6.67	4	5	9	5	1	1	72	1	1	1	0	1	0	1	0	0	0	0	1	1	0	0
TCGA-KK-A7AU	422.829	1841.87	567.311	2118.32	2398.18	2177.47	568.449	929.845	609.784	100.284	42.0933	29.1998	26.4164	15.1688	14.4103	1	6.8	4	5	9	5	1	1	63	1	1	1	1	1	1	1	0	0	0	0	0	1	0	0
TCGA-CH-5738	1213.01	3048.32	422.51	1498.9	1203.71	909.511	274.25	709.724	482.014	44.4617	19.613	49.8635	11.801	182.168	11.9672	0	6.96	3	3	6	1	0	NA	72	0	1	0	0	0	0	0	0	0	0	0	0	0	1	0
TCGA-J9-A52D	243.218	1640	523.218	1340.23	2085.06	1203.22	728.276	1282.3	389.885	31.8253	16.092	132.874	23.0161	61.6092	11.954	0	6.96	4	5	9	5	0	1	71	1	1	0	0	1	0	1	1	0	0	0	1	1	0	0
TCGA-HC-A76W	1614.69	2354.79	485.455	1469.24	1980.31	1477.83	226.514	864.092	1271.82	69.9428	58.1784	51.979	18.7792	102.527	31.4974	0	7	3	4	7	2	1	1	73	0	1	0	0	1	0	0	0	1	0	0	0	1	0	1
TCGA-EJ-A46F	192.582	2623.42	825.6	2124.22	2665.31	1983.42	1192.73	955.346	1357.38	34.1876	29.0909	77.9636	49.1113	66.3273	148.364	1	7.06	4	4	8	4	0	1	57	1	1	1	1	1	1	1	0	1	0	0	0	1	0	1
TCGA-EJ-A8FS	346.639	2160.9	548.676	1793.89	1876.17	1661.51	417.108	1688.8	571.487	99.6538	25.2546	88.391	12.8187	51.7312	33.4012	1	7.1	3	4	7	2	0	1	66	1	1	1	1	1	1	1	1	0	0	0	1	0	0	1
TCGA-HC-A9TE	1708.64	1337.65	320.37	2025.31	1752.92	1270.99	358.642	1009.88	580.864	53.6914	159.876	37.037	18.2778	441.975	65.4321	1	7.1	5	4	9	5	1	1	64	0	1	0	1	0	0	1	0	0	0	1	0	1	1	1
TCGA-EJ-A65M	556.526	1489.57	639.495	1330.42	1878.83	1000	829.209	1213.49	913.634	21.1742	26.6861	124.697	27.7438	97.0403	23.7749	0	7.56	3	3	6	1	NA	0	65	0	1	1	0	1	0	1	0	0	0	0	1	1	0	1
TCGA-EJ-A7NF	536.148	2880.64	578.36	1483.75	2004.76	1515.77	504.609	830.665	718.583	91.7176	29.1121	69.3838	20.1164	22.8045	8.2484	0	8.21	3	4	7	2	0	0	56	0	1	1	0	1	1	1	0	0	0	0	0	1	0	0
TCGA-KC-A7F6	1365.95	2975.07	637.817	1257.76	2170.21	1146.75	500	773.283	646.284	160.588	44.6849	60.6773	22.4929	56.9144	26.8109	0	8.64	3	4	7	2	0	0	63	0	1	1	0	1	0	1	0	0	1	0	0	1	0	1
TCGA-EJ-5524	1484.46	2770.82	522.734	1565.25	1115.14	1144.33	336.807	839.989	598.727	54.9036	23.6097	61.6066	16.4899	195.887	29.881	1	8.71	4	5	9	5	0	1	57	0	1	0	0	0	0	1	0	0	0	0	0	1	1	1
TCGA-VN-A88I	1592.53	3007.47	428.161	1566.67	1650.47	1165.52	190.805	667.241	474.713	53.3678	31.0345	36.2069	10.8448	212.644	63.7931	0	8.84	4	4	8	4	0	1	59	0	1	0	0	0	0	0	0	0	0	0	0	0	1	1
TCGA-KC-A7FD	1048.97	2787.4	528.854	1659.07	2085.35	1293.09	336.37	851.557	728.55	55.3531	11.0099	59.6052	14.1762	24.2976	5.6948	0	8.87	3	4	7	2	0	1	62	0	1	0	0	1	0	1	0	0	0	0	0	0	0	0
TCGA-YL-A8SR	5546.75	2718.56	400.959	1994.5	1556.4	1185.87	495.381	770.593	519.099	145.142	21.0324	37.5899	9.6436	50.5674	26.8499	0	8.97	4	5	9	5	1	1	64	0	1	0	1	0	0	1	0	0	1	0	0	0	0	1
TCGA-XJ-A9DK	736.535	2272.7	474.354	1425.87	1434.75	1182.85	413.132	930.482	549.13	22.1615	29.4427	53.2773	6.3886	76.1771	47.6691	0	9.03	4	4	8	4	0	0	63	0	1	0	0	0	0	1	0	0	0	0	0	0	0	1
TCGA-EJ-A8FO	1290.55	4350.91	392.709	1628.92	1515.38	1070.58	287.412	710.474	554.964	75.4017	25.1064	51.7117	10.1925	26.6053	19.1109	0	9.26	4	3	7	2	0	1	51	0	0	0	0	0	0	0	0	0	0	0	0	0	0	0
TCGA-HC-A8CY	1104.85	2568.56	412.227	2202.53	2437.12	2123.67	557.204	1081.35	521.358	44.1103	38.2356	42.2185	14.5494	50.1842	29.075	0	9.53	5	4	9	5	1	1	63	0	1	0	1	1	1	1	0	0	0	0	0	0	0	1
TCGA-V1-A9OT	1072.47	1967.42	894.947	1734.71	1462.77	1083.78	307.181	630.984	1123.67	81.2434	91.7553	49.867	17.2274	24.6011	165.559	1	9.59	3	3	6	1	1	0	61	0	1	1	0	0	0	1	0	1	0	1	0	1	0	1
TCGA-KK-A7B3	1722.67	2263.14	549.29	1321.06	1813.92	1686.23	351.745	1252.4	829.306	57.242	39.8926	49.8657	5.9494	197.161	39.509	1	9.66	4	5	9	5	0	1	62	0	1	1	0	0	1	1	1	0	0	0	0	0	1	1
TCGA-CH-5789	1112.77	5143.12	316.358	1288.42	958.616	699.391	300.264	566.962	346.247	16.9997	16.0938	21.6117	5.2098	33.1073	3.2188	0	9.99	3	4	7	2	0	1	61	0	0	0	0	0	0	1	0	0	0	0	0	0	0	0
TCGA-KK-A8IJ	1836.3	4037.3	408.62	1924.58	1760.88	1098.22	513.469	665.976	268.131	82.3415	13.6759	29.424	14.3183	31.9105	11.1894	1	10.09	4	3	7	3	0	1	59	0	0	0	1	0	0	1	0	0	0	0	0	0	0	0
TCGA-ZG-A8QZ	839.401	2657.77	563.511	946.602	2262.54	818.366	420.712	937.298	540.453	46.1408	20.6311	73.2201	17.7751	253.641	46.521	0	10.12	4	5	9	5	1	1	65	0	1	1	0	1	0	1	0	0	0	0	0	1	1	1
TCGA-J9-A8CK	1194.03	2647.99	564.868	1576.12	2472.93	1593.57	568.542	766.016	729.736	124	31.6877	80.8266	20.5144	467.509	35.8209	0	10.55	4	5	9	5	1	1	66	0	1	1	0	1	1	1	0	0	1	0	0	1	1	1
TCGA-J9-A52E	918.705	1959.28	659.106	1409.48	2939.2	1880.04	310.971	861.32	1005.6	76.229	89.6297	213.69	55.8437	2287.74	3249.07	0	10.61	4	5	9	5	1	1	65	0	1	1	0	1	1	1	0	0	0	1	1	1	1	1
TCGA-J4-A83K	1117.42	3655.35	497.949	1324.84	1712.09	1257.09	346.399	738.193	659.625	144.513	32.8241	38.7604	7.4203	49.9345	15.0153	0	10.78	3	3	6	1	0	0	52	0	0	0	0	0	0	1	0	0	1	0	0	0	0	0
TCGA-EJ-A8FN	1197.62	3870.41	481.629	1372.39	1573.89	958.292	330.685	904.171	483.118	116.728	30.288	44.1907	11.425	25.8193	17.8749	0	10.81	3	4	7	2	0	0	58	0	0	0	0	0	0	1	0	0	1	0	0	0	0	0
TCGA-YL-A8SQ	1450	2934.62	582.418	1306.59	2105.49	2105.49	267.033	748.352	778.022	184.643	67.5824	64.8352	25.1758	32.4176	37.9121	1	10.81	4	5	9	5	1	1	61	0	1	1	0	1	1	0	0	0	1	1	0	1	0	1
TCGA-J9-A8CM	769.913	2045.05	551.899	1582.66	3503.6	1108.74	420.651	1238.34	470.624	87.7877	50.5221	110.38	35.9366	314.116	21.9661	1	11.3	5	4	9	5	1	1	66	0	1	1	0	1	0	1	1	0	0	0	1	1	1	0
TCGA-ZG-A9N3	420.162	1337.53	984.144	1599.49	1544.02	1804.95	635.893	1607.71	1856.31	21.8607	154.094	511.59	162.805	60.6101	111.975	0	11.47	5	4	9	5	1	1	73	1	1	1	0	0	1	1	1	1	0	1	1	1	0	1
TCGA-4L-AA1F	2734.08	1948.46	401.473	1187.09	1567.71	1198.35	506.713	343.006	439.151	9.8744	103.075	140.321	26.7345	5779.99	99.3374	0	11.5	4	4	8	4	1	1	64	0	1	0	0	0	0	1	0	0	0	1	1	1	1	1
TCGA-HC-A9TH	938.732	4162.88	502.578	1285.11	2199.58	1211.71	541.401	1610.25	426.752	23.5214	53.3819	124.052	65.8447	631.787	26.9942	1	11.53	5	4	9	5	1	1	58	0	0	0	0	1	0	1	1	0	0	0	1	1	1	1
TCGA-KC-A7FE	1779.66	3918.73	468.332	1362.19	1253.26	1040.93	277.608	731.53	383.142	47.4266	22.8868	43.2306	9.0954	50.4358	12.7149	0	11.56	3	4	7	2	1	0	62	0	0	0	0	0	0	0	0	0	0	0	0	0	0	0
TCGA-EJ-A6RA	1264.32	2709.05	567.839	1478.39	1628.07	951.759	359.296	741.206	557.789	48.5327	25.1256	41.206	11.2714	38.191	17.0854	1	11.6	4	4	8	4	0	1	70	0	1	1	0	0	0	1	0	0	0	0	0	0	0	0
TCGA-ZG-A9L0	2335.14	1013.78	399.606	1538.39	2170.77	1511.32	697.342	1451.77	1205.22	57.8199	85.6299	146.654	16.9439	520.177	74.8031	0	11.66	5	4	9	5	1	1	71	0	1	0	0	1	1	1	1	1	0	1	1	1	1	1
TCGA-CH-5751	893.043	1090.34	668.744	2393.04	1527	1537.38	461.578	1675.49	634.476	112.71	176.532	334.891	63.6345	127.726	25.4413	1	11.99	5	5	10	5	1	1	68	0	1	1	1	0	1	1	1	0	1	1	1	1	0	1
TCGA-CH-5763	1213.87	3936.89	403.547	1523.44	903.374	635.264	319.245	796.038	415.525	17.5147	12.8988	25.7975	7.3431	46.9884	31.3256	0	11.99	3	4	7	2	0	1	66	0	0	0	0	0	0	1	0	0	0	0	0	0	0	1
TCGA-ZG-A9LY	1289.16	3749.36	540.22	1317.53	1485.18	1243.86	294.242	1322.18	735.817	23.4886	43.6071	53.768	14.8645	198.984	12.2777	0	12.16	4	5	9	5	1	1	60	0	0	0	0	0	0	0	1	0	0	0	0	0	1	0
TCGA-V1-A9OQ	1558.56	2620.73	528.353	1113.59	1301.4	827.597	521.34	1216.46	398.992	26.3397	26.4956	51.4326	8.276	60.784	14.8064	0	12.19	3	3	6	1	1	1	67	0	1	0	0	0	0	1	0	0	0	0	0	0	0	0
TCGA-XA-A8JR	459.283	2291.53	434.853	1424.54	1395.77	938.654	344.191	772.53	536.916	37.291	21.1726	27.6873	5.9338	53.7459	18.4582	0	12.35	4	3	7	3	1	0	68	1	1	0	0	0	0	1	0	0	0	0	0	0	0	0
TCGA-ZG-A9LM	449.093	1374.71	789.865	1258.02	1662.82	1053.93	431.892	692.701	1086.47	45.1418	135.751	100.418	13.7238	542.538	42.3059	0	12.42	4	5	9	5	0	1	72	1	1	1	0	0	0	1	0	1	0	1	1	0	1	1
TCGA-EJ-7318	1054.93	1828.3	504.547	1586.03	2229.54	1044.74	730.084	839.942	556.566	50.4729	14.9145	61.4769	18.8068	99.3088	22.1899	1	12.48	4	3	7	3	0	1	51	0	1	0	0	1	0	1	0	0	0	0	0	1	0	0
TCGA-HC-7079	1442.22	2057.78	392.857	1756.82	1326.65	1045.35	137.64	615.971	528.09	10.004	42.9374	92.2953	10.7745	476.726	33.3066	1	12.48	3	4	7	2	0	1	51	0	1	0	1	0	0	0	0	0	0	0	1	0	1	1
TCGA-M7-A720	595.367	2937.84	466.023	1492.66	1472.2	809.653	298.456	1015.06	404.247	17.749	22.3938	28.1853	4.6023	24.7104	17.3745	0	12.61	3	3	6	1	0	0	53	0	1	0	0	0	0	1	0	0	0	0	0	0	0	0
TCGA-J9-A8CP	3434.09	1678.18	513.787	1411.05	1812.22	773.473	522.629	1123.44	402.56	98.0151	12.1001	53.9849	6.2176	174.52	174.055	0	12.68	4	3	7	3	0	1	66	0	1	0	0	0	0	1	0	0	0	0	0	0	0	1
TCGA-EJ-A65D	597.279	2118.32	760.097	1964.36	3038.7	1787.62	978.593	1041.44	1212.7	197.085	40.9153	167.879	86.5633	146.367	14.3415	0	12.91	4	4	8	4	0	1	66	0	1	1	1	1	1	1	0	1	1	0	1	1	0	0
TCGA-CH-5741	1685.92	4676.95	467.541	1321.53	1594.05	845.269	802.672	637.416	933.029	51.7272	20.5287	54.9142	6.3228	39.0045	9.2379	0	12.98	4	5	9	5	1	1	56	0	0	0	0	0	0	1	0	0	0	0	0	0	0	0
TCGA-CH-5750	908.096	2733.87	499.988	1939.64	1490.88	1286.89	397.961	1343.26	609.343	41.1715	71.0242	127.956	23.5564	66.5148	10.1463	0	13.01	3	4	7	2	0	0	72	0	1	0	1	0	0	1	1	0	0	1	1	1	0	0
TCGA-CH-5771	1315.89	3246.87	415.007	1487.03	1594.95	1365.45	245.021	1112.55	458.314	28.5178	35.4331	45.1598	5.5929	251.505	20.843	0	13.01	4	3	7	3	0	0	63	0	0	0	0	0	0	0	0	0	0	0	0	0	1	0
TCGA-M7-A721	1571.36	3859.72	379.932	1572.82	2013.99	1076.96	358.5	944.471	504.627	78.5777	31.661	62.8349	16.6878	125.67	30.6868	0	13.14	3	4	7	2	1	0	70	0	0	0	0	1	0	1	0	0	0	0	0	1	0	1
TCGA-ZG-A8QY	992.944	1554.08	594.418	1460.56	2295.52	1531.33	551.027	866.14	1345.13	234.861	25.6977	93.9442	33.8199	163.454	101.106	0	13.27	5	4	9	5	RX	1	67	0	1	1	0	1	1	1	0	1	1	0	1	1	0	1
TCGA-EJ-5497	1439.86	4526.42	424.338	1020.2	1339.77	1174.27	351.133	798.88	609.907	39.2545	16.599	46.8177	8.6442	51.0738	8.0867	0	13.3	3	4	7	2	0	0	47	0	0	0	0	0	0	1	0	0	0	0	0	0	0	0
TCGA-ZG-A9ND	971.122	1434.55	536.054	1721.6	2200.93	1415.18	798.893	888.812	480.028	66.4292	45.651	100.986	20.5084	12.4503	17.9837	0	13.47	5	4	9	5	0	1	55	0	1	0	0	1	0	1	0	0	0	0	1	1	0	0
TCGA-EJ-A65E	482.166	1850.03	481.224	1296.29	1848.62	1576.93	551.383	1193.64	395.056	58.6133	48.0283	102.649	16.7958	11.3008	13.6551	0	13.7	4	3	7	3	0	1	67	1	1	0	0	1	1	1	0	0	0	0	1	1	0	0
TCGA-HC-7738	914.8	3121.49	470.18	1473.34	1723.57	1420.64	528.558	844.115	351.531	136.595	35.0268	81.4137	22.4866	22.089	8.2045	1	13.8	3	4	7	2	0	0	58	0	0	0	0	0	0	1	0	0	1	0	1	1	0	0
TCGA-CH-5743	936.831	3162.58	558.164	1519.85	1119.09	585.433	260.269	664.481	409.044	11.4429	27.96	43.8385	10.1139	39.0059	12.1401	1	13.96	3	4	7	2	0	0	66	0	0	1	0	0	0	0	0	0	0	0	0	0	0	0
TCGA-XK-AAIW	238.656	957.395	721.857	1845.51	3201.22	1715.97	673.71	936.612	1396.26	170.028	75.1645	516.799	121.888	45.0294	4.1566	1	14.03	5	4	9	5	1	1	78	1	1	1	1	1	1	1	0	1	1	1	1	1	0	0
TCGA-YL-A9WH	849.955	1838.72	646.714	1901.56	2931.64	1719.4	488.814	1359.45	1414.34	115.816	69.6033	220.742	111.854	258.526	141.593	0	14.03	4	5	9	5	1	1	67	0	1	1	1	1	1	1	1	1	1	1	1	1	1	1
TCGA-EJ-A7NG	1054.81	3538.57	462.235	1460.73	1136.08	856.884	203.158	677.462	459.016	33.1329	22.1261	28.9651	8.2068	51.0912	17.2986	0	14.19	3	4	7	2	0	1	64	0	0	0	0	0	0	0	0	0	0	0	0	0	0	0
TCGA-J4-A83N	870.629	3357.14	490.51	1442.56	1543.46	1081.42	511.488	965.534	510.49	61.4436	27.972	40.4595	26.4186	29.97	6.993	1	14.22	3	4	7	2	0	0	57	0	0	0	0	0	0	1	0	0	0	0	0	1	0	0
TCGA-HC-7209	807.975	4038.71	445.219	1617.89	1803.72	1834.3	451.413	1021.68	373.597	60.0542	19.7445	63.8792	13.7089	96.3995	14.7116	0	14.45	3	3	6	1	0	0	60	0	0	0	0	0	1	1	0	0	0	0	0	0	0	0
TCGA-J4-A67N	265.608	3434.39	755.556	1810.58	1741.8	1059.79	462.434	746.032	740.212	33.5714	16.4021	22.7513	8.9418	106.878	30.1587	1	14.52	3	4	7	2	0	1	61	1	0	1	1	0	0	1	0	0	0	0	0	0	0	1
TCGA-ZG-A8QX	383.285	1985.85	502.009	1448.92	1862.95	1067.28	657.295	742.332	444.906	81.2498	25.881	75.1781	16.6419	55.0484	20.9513	0	14.52	3	3	6	1	0	0	56	1	1	0	0	1	0	1	0	0	0	0	0	1	0	0
TCGA-V1-A8ML	1338.9	2157.47	452.649	1140.39	1311.83	1186.01	466.684	741.883	651.152	129.714	33.084	32.5827	11.1032	57.145	28.5725	0	14.72	3	4	7	2	0	0	63	0	1	0	0	0	0	1	0	0	1	0	0	0	0	1
TCGA-WW-A8ZI	1814.73	2773.71	382.581	1693.11	1461.92	1577.83	186.223	522.565	516.865	156.351	55.1069	40.5384	15.1132	20.2692	31.0372	0	14.75	4	4	8	4	0	0	70	0	1	0	0	0	1	0	0	0	1	0	0	0	0	1
TCGA-EJ-A65J	678.181	1841.49	204.951	1569.37	2309.35	1263.1	668.202	2919.21	330.839	47.6147	61.4086	41.8346	9.6104	92.8804	50.6621	0	14.82	4	5	9	5	0	1	62	0	1	0	0	1	0	1	1	0	0	0	0	0	0	1
TCGA-ZG-A9MC	1634.13	1900.4	486.987	1925.93	1556.06	1092.09	216.216	1281.78	1013.51	43.1381	38.038	30.5305	8.5085	600.601	37.5375	0	14.95	5	4	9	5	1	1	69	0	1	0	1	0	0	0	1	0	0	0	0	0	1	1
TCGA-CH-5767	885.307	2242.88	401.424	1675.04	1675.04	1311.47	646.552	1403.67	647.301	64.434	10.8696	67.0915	7.7511	39.3553	8.2459	0	15.05	4	3	7	3	0	0	66	0	1	0	0	0	0	1	1	0	0	0	0	0	0	0
TCGA-FC-7961	826.513	1511.44	395.446	1366.7	1801.24	995.153	661.03	1553.83	1782.89	27.4828	41.0326	148.349	13.4596	314.733	60.4216	0	15.41	4	5	9	5	NA	1	62	0	1	0	0	0	0	1	1	1	0	0	1	0	1	1
TCGA-HC-8266	1493.33	2159.61	445.098	1856.08	1274.12	1125.1	307.059	1059.22	633.726	52.9882	73.7255	90.5882	7.9098	42.3529	23.9216	0	15.54	4	4	8	4	1	1	55	0	1	0	1	0	0	1	0	0	0	1	1	0	0	1
TCGA-EJ-A7NH	1827.28	3774.01	483.051	1623.89	1597.98	1266.75	281.679	870.057	481.033	89.5843	55.6901	48.4262	18.0912	50.8475	30.2663	0	15.57	3	4	7	2	0	0	56	0	0	0	0	0	0	0	0	0	0	0	0	1	0	1
TCGA-V1-A8WS	1869.65	2713.96	703.094	1612.24	2693.88	2455.89	670.178	1015.14	906.517	224.319	64.187	72.0869	15.5629	29.6248	4.9375	0	15.57	3	3	6	1	0	1	56	0	1	1	0	1	1	1	0	0	1	1	0	0	0	0
TCGA-EJ-A7NK	709.677	4095.64	453.877	1409.73	1373.51	1187.89	265.422	845.501	484.437	37.957	28.8625	32.2581	4.7085	18.1098	31.1262	0	15.64	3	4	7	2	0	1	58	0	0	0	0	0	0	0	0	0	0	0	0	0	0	1
TCGA-VN-A88O	924.244	2111.05	436.372	1825.5	1637.43	1371.65	535.694	1010.23	412.461	99.0964	29.4287	46.9019	8.8976	17.9331	11.4956	0	15.8	3	4	7	2	0	0	49	0	1	0	1	0	0	1	0	0	0	0	0	0	0	0
TCGA-HC-8265	1029.31	2392.95	685.047	1682.07	3183.81	1492.8	515.152	1402.38	1050.67	151.48	79.4834	63.0899	12.8564	129.161	60.6061	0	15.87	3	5	8	4	1	1	66	0	1	1	0	1	1	1	1	1	1	1	0	0	0	1
TCGA-CH-5772	2321.74	2249.01	437.945	1460.87	1075.1	1477.47	398.419	964.427	449.012	38.7194	24.5059	44.2688	3.2332	29.249	17.3913	0	15.97	4	5	9	5	1	1	63	0	1	0	0	0	0	1	0	0	0	0	0	0	0	0
TCGA-M7-A71Y	972.524	2832.86	569.548	1519.75	1447.62	800.229	350.315	963.366	456.783	11.1448	20.0343	36.6342	8.838	43.5031	28.6205	0	16.2	3	4	7	2	0	0	55	0	1	1	0	0	0	1	0	0	0	0	0	0	0	1
TCGA-VN-A943	413.991	2668.34	388.879	1438.57	1337.22	1073.36	466.368	1168.79	539.552	86.0771	13.6323	54.5291	1.887	5.7399	5.0224	0	16.29	4	4	8	4	0	0	71	1	1	0	0	0	0	1	0	0	0	0	0	0	0	0
TCGA-V1-A8MK	2292.4	3965.93	446.188	1386.6	1226.91	1084.96	317.655	733.549	440.13	40.1267	23.8025	45.8739	5.0764	23.3697	12.5504	0	16.69	3	3	6	1	0	0	41	0	0	0	0	0	0	1	0	0	0	0	0	0	0	0
TCGA-J4-A6M7	1503.39	5766.25	502.22	1740.13	1852.14	1195	365.482	738.237	680.779	111.263	20.3652	66.1868	10.8299	11.2736	5.455	0	16.82	3	4	7	3	0	0	53	0	0	0	0	1	0	1	0	0	1	0	0	0	0	0
TCGA-VN-A88R	1720.9	830.211	633.356	1801.93	2753.1	1286.11	935.77	822.222	799.969	70.1999	23.9648	107.271	19.5656	165.471	58.7709	1	16.82	4	4	8	4	0	0	53	0	1	1	1	1	0	1	0	0	0	0	1	1	0	1
TCGA-YL-A8SA	1035.32	4419.03	437.159	1677.73	2250.24	908.437	312.408	694.655	1373.85	50.5718	28.7885	34.6528	7.6716	46.3814	4.7981	0	16.82	4	4	8	4	1	1	69	0	0	0	0	1	0	1	0	1	0	0	0	0	0	0
TCGA-ZG-A9LS	1504.05	2280.39	455.43	1457.05	1383.31	1121.56	368.72	1061.59	715.559	25.2188	29.1734	55.9157	14.8947	515.397	55.2998	0	16.95	5	4	9	5	1	1	64	0	1	0	0	0	0	1	0	0	0	0	0	0	1	1
TCGA-J4-A83M	834.335	6483.6	461.036	1799.85	2120.85	1247.28	307.498	728.04	435.727	99.053	24.8866	21.934	7.5504	60.7403	9.2798	1	17.12	4	3	7	3	1	0	64	0	0	0	1	1	0	1	0	0	0	0	0	0	0	0
TCGA-HC-7750	1239.07	3645.49	431.008	1450.73	1463.77	958.653	260.265	773.681	291.687	61.9834	9.4857	43.2787	3.32	27.8644	11.8572	0	17.15	3	4	7	2	0	0	50	0	0	0	0	0	0	0	0	0	0	0	0	0	0	0
TCGA-EJ-A46E	779.738	2498.01	552.647	1297.67	1166.76	709.163	283.438	792.26	492.316	19.5561	34.7183	18.782	4.1491	76.8355	15.9363	0	17.21	4	4	8	4	0	NA	57	0	1	1	0	0	0	0	0	0	0	0	0	0	0	0
TCGA-FC-A66V	213.983	2800.77	497.755	1631.3	1620.01	641.437	422.835	900.064	483.9	16.5747	13.855	21.5523	6.0808	21.5523	43.1046	0	17.21	4	3	7	3	0	1	74	1	1	0	0	0	0	1	0	0	0	0	0	0	0	1
TCGA-TP-A8TT	1021.16	4178.35	442.735	1403.74	1415.63	795.943	396.573	837.909	446.931	8.3581	20.9827	52.4567	5.2107	202.133	24.4798	0	17.28	4	3	7	3	0	1	64	0	0	0	0	0	0	1	0	0	0	0	0	0	1	1
TCGA-Y6-A9XI	1797.56	3894.14	381.865	1536.28	1848.54	1293.64	297.551	1017.16	392.649	59.8043	78.9221	63.2357	7.7942	30.8825	4.4118	0	17.28	4	4	8	4	1	NA	72	0	0	0	0	1	0	0	0	0	0	1	0	0	0	0
TCGA-HC-A6AO	425.778	899.225	522.041	1693.39	1910.91	1352.31	1083.42	1306.49	686.336	88.3952	15.7353	72.66	16.2027	86.0812	29.6193	0	17.41	4	3	7	3	0	0	52	1	1	0	0	1	0	1	1	0	0	0	0	0	0	1
TCGA-HC-7744	1121.11	3547.3	554.423	1491.21	2344.67	1851.93	538.552	953.738	672.739	127.254	33.5468	129.858	40.8693	36.7932	5.4108	0	17.44	4	3	7	3	1	1	46	0	0	1	0	1	1	1	0	0	1	0	1	1	0	0
TCGA-V1-A9Z9	1614.11	3076.07	456.45	1254.69	1293.27	1016.54	357.222	873.208	501.654	63.065	26.4609	46.3065	10.0772	175.303	17.6406	0	17.74	4	5	9	5	0	0	63	0	0	0	0	0	0	1	0	0	0	0	0	0	0	0
TCGA-HC-7819	1141.11	4906.69	497.514	1556.79	1581.23	1431.36	455.449	1029.45	957.17	136.849	35.1816	49.7132	13.3652	24.4742	11.0899	0	17.84	4	4	8	4	1	0	53	0	0	0	0	0	0	1	0	0	1	0	0	0	0	0
TCGA-EJ-5525	883.239	2436.91	696.798	1952.92	1942.6	2711.24	415.568	1414.31	803.515	92.806	333.961	165.097	56.3591	1020.72	32.0151	1	17.94	4	5	9	5	0	0	67	0	1	1	1	1	1	1	1	0	0	1	1	1	1	1
TCGA-HC-8261	895.543	1848.28	539.949	1531.03	1921.61	1381.33	493.524	1054.67	605.551	90.0959	38.3516	91.169	15.9193	25.9041	32.6325	0	17.94	3	4	7	2	0	0	48	0	1	0	0	1	0	1	0	0	0	0	1	0	0	1
TCGA-ZG-A9M4	592.055	3252.03	308.415	1414.35	1941.05	1516.87	201.196	722.341	708.244	77.0568	76.8902	81.5891	29.5557	158.906	18.7954	0	17.97	5	4	9	5	1	1	65	0	0	0	0	1	1	0	0	0	0	1	1	1	0	0
TCGA-SU-A7E7	1146.9	4104.42	439.38	1655.31	1452.21	876.106	311.062	940.708	523.894	68.146	33.6283	61.0619	16.8274	71.2389	21.6814	0	18.1	5	3	8	4	0	0	60	0	0	0	0	0	0	1	0	0	0	0	0	1	0	0
TCGA-J4-AATV	1541.61	3327	419.941	1501.06	1477.28	791.297	332.911	796.367	393.747	48.2932	40.9801	29.5733	6.8652	59.9916	14.7866	0	18.17	3	3	6	1	1	0	71	0	0	0	0	0	0	1	0	0	0	0	0	0	0	0
TCGA-M7-A722	220.569	1737.42	1030.48	1660.18	1939.9	1140.42	874.623	1406.22	521.852	29.5438	13.2202	84.1921	48.0521	57.0558	86.2795	1	18.36	4	4	8	4	1	1	65	1	1	1	0	1	0	1	1	0	0	0	1	1	0	1
TCGA-HC-A8D1	1418.16	3987.03	430.639	1576.85	1659.68	1068.86	358.782	984.032	575.848	86.9162	22.4551	32.9341	10.6537	111.277	13.9721	0	18.82	3	4	7	2	0	0	68	0	0	0	0	0	0	1	0	0	0	0	0	0	0	0
TCGA-M7-A725	685.99	2725.67	442.904	1570.39	1811.37	1268.91	441.145	1122.21	546.33	24.9032	63.3222	223.035	34.7111	120.664	7.7394	0	18.82	4	3	7	3	1	1	56	0	1	0	0	0	0	1	0	0	0	1	1	1	0	0
TCGA-ZG-A9LU	954.085	2320.7	726.16	1593.6	1629.39	995.526	362.609	697.904	712.974	54.6362	64.987	131.858	41.0172	35.79	41.441	0	19.02	5	4	9	5	1	1	67	0	1	1	0	0	0	1	0	0	0	1	1	1	0	1
TCGA-ZG-A9LB	1003.67	1267.22	642.792	1763.09	1191	1185.49	764.004	1354.45	1102.85	49.0725	118.457	152.433	29.5684	53.2599	19.2837	0	19.15	5	4	9	5	1	1	72	0	1	1	1	0	0	1	1	1	0	1	1	1	0	0
TCGA-HC-8213	554.235	3452.7	490.837	1214.46	1403.67	1054.98	343.735	758.792	709.262	46.8202	5.9435	25.7553	3.7642	27.7365	6.4388	0	19.35	3	3	6	1	0	0	48	0	0	0	0	0	0	1	0	0	0	0	0	0	0	0
TCGA-EJ-5496	1347.7	4575.19	522.51	1456.9	1303.64	1385.54	524.904	811.303	496.169	45.4885	19.636	57.9502	11.978	12.4521	4.3103	0	19.55	3	4	7	2	0	0	59	0	0	0	0	0	0	1	0	0	0	0	0	0	0	0
TCGA-KC-A7FA	1081.15	1689.26	579.416	1343.39	1577.44	919.347	508.164	574.468	565.067	118.446	44.0376	57.8921	13.5082	180.109	10.8857	0	19.65	3	4	7	2	0	1	63	0	1	1	0	0	0	1	0	0	1	0	0	0	0	0
TCGA-HC-7075	619.102	3530.33	465.488	1659.09	1341.34	1033.18	312.493	852.62	453.099	59.5347	6.1941	45.5267	4.8159	18.2726	6.5038	0	19.74	3	3	6	1	0	0	63	0	0	0	0	0	0	1	0	0	0	0	0	0	0	0
TCGA-KK-A7B0	1158.58	1594.04	806.593	1779.08	2272.5	1236.74	997.474	887.412	1071.91	33.4175	24.99	60.6141	19.8485	175.462	132.394	1	19.91	4	5	9	5	0	1	67	0	1	1	1	1	0	1	0	1	0	0	0	1	0	1
TCGA-TP-A8TV	985.126	2385.5	568.322	1732.37	2988.72	1849.24	799.995	1521.9	873.944	171.174	32.579	99.2883	21.1505	73.9491	29.9933	0	20.04	4	3	7	3	1	0	62	0	1	1	0	1	1	1	1	0	1	0	1	1	0	1
TCGA-J4-8198	1185.29	7039.4	489.689	1822.41	1799.94	1229.3	335.488	847.338	615.574	68.1841	37.2422	42.7824	5.6417	19.6984	5.2324	0	20.17	4	3	7	3	NA	1	49	0	0	0	1	0	0	1	0	0	0	0	0	0	0	0
TCGA-2A-AAYU	630.131	3735.08	440.118	1504.02	1476.51	1286.92	396.53	949.217	539.991	66.8515	29.6234	40.6263	11.1426	31.3161	27.3	0	20.2	3	3	6	1	1	1	56	0	0	0	0	0	0	1	0	0	0	0	0	0	0	1
TCGA-FC-A8O0	1298.27	5279.54	512.008	1771.37	1443.8	1057.64	211.335	776.657	409.222	87.219	52.3535	21.6138	6.9933	15.8501	11.0471	0	20.24	3	3	6	1	0	1	68	0	0	0	1	0	0	0	0	0	0	0	0	0	0	0
TCGA-J4-A6G3	1828.38	2125.9	437.388	1560.66	1699.56	1575.56	484.972	953.602	673.866	39.2784	45.6614	125.449	38.3123	132.178	51.9098	1	20.3	4	4	8	4	1	1	57	0	1	0	0	0	1	1	0	0	0	0	1	1	0	1
TCGA-EJ-A46D	933.566	2767.48	501.166	1393.94	1440.56	956.876	379.953	903.263	511.072	67.5932	26.8065	46.62	6.5909	58.2751	9.324	0	20.57	3	5	8	4	NA	0	53	0	1	0	0	0	0	1	0	0	0	0	0	0	0	0
TCGA-V1-A9OA	1589.78	2573.89	330.111	1593.23	1683.7	1390.88	141.575	863.95	450.967	101.492	64.2265	36.6022	15.3039	74.5856	13.2735	0	20.89	4	5	9	5	0	1	61	0	1	0	0	0	0	0	0	0	0	1	0	0	0	0
TCGA-M7-A71Z	769.737	4268.22	835.02	1799.6	3810.22	2480.77	804.15	926.619	1486.84	219.433	21.2551	79.4534	15.501	27.3279	70.3441	0	21.12	4	3	7	3	0	1	62	0	0	1	1	1	1	1	0	1	1	0	0	0	0	1
TCGA-KK-A8IF	311.082	1106.29	437.459	1942.32	2728.45	1850.29	1259.24	2049.9	1070.64	354.971	162.67	168.503	5.6967	101.75	770.577	1	21.29	4	3	7	3	0	1	57	1	1	0	1	1	1	1	1	1	1	1	1	0	0	1
TCGA-G9-A9S0	467.541	3066.23	588.197	1561.31	1826.23	1280.66	855.082	2047.87	1436.07	35.5869	41.3115	200.656	56.2164	196.721	56.3934	1	21.35	4	4	8	4	1	1	53	1	0	1	0	1	0	1	1	1	0	0	1	1	1	1
TCGA-EJ-A46B	1064.62	4015.6	389.972	1430.08	1256.27	845.125	352.089	787.744	374.373	57.376	18.3844	23.3983	2.6184	10.585	5.0139	0	21.58	4	4	8	4	0	1	66	0	0	0	0	0	0	1	0	0	0	0	0	0	0	0
TCGA-VP-A87H	541.59	1580.29	497.114	2243.27	2651.89	3174.49	435.496	1845.3	728.76	139.058	79.2231	138.061	44.1982	97.2916	176.515	0	21.78	4	5	9	5	1	1	76	0	1	0	1	1	1	1	1	0	1	1	1	1	0	1
TCGA-ZG-A9L6	3425.62	5059.08	415.079	1421.52	1078.23	1071.39	282.254	479.05	397.011	32.7131	34.6713	26.8581	6.9098	24.9047	41.0196	1	21.81	5	4	9	5	1	1	64	0	0	0	0	0	0	0	0	0	0	0	0	0	0	1
TCGA-KC-A7F3	767.174	1731.49	587.316	1317.04	1585.79	1141.29	600.075	1463.56	686.094	110.532	27.5754	63.3824	18.6443	90.9578	11.5241	0	21.85	3	4	7	2	0	0	67	0	1	1	0	0	0	1	1	0	1	0	0	1	0	0
TCGA-EJ-A65G	575.565	2913.72	482.918	1387.96	1541.98	921.251	394.904	1022	529.241	93.9606	23.1616	46.3231	8.7261	10.4227	5.2113	0	21.88	3	5	8	4	0	0	57	0	1	0	0	0	0	1	0	0	0	0	0	0	0	0
TCGA-EJ-A46G	818.478	1989.13	580.978	2089.13	3826.03	2682.61	216.848	1044.02	1137.5	138.734	134.783	101.63	40.4239	166.304	392.391	0	21.94	4	4	8	4	0	1	71	0	1	1	1	1	1	0	0	1	1	1	1	1	0	1
TCGA-EJ-A46I	867.741	3786.09	391.03	1422.66	1433.58	978.15	204.141	698.103	396.78	41.6792	26.452	39.678	7.7286	14.9511	10.9258	0	21.94	3	4	7	2	0	1	57	0	0	0	0	0	0	0	0	0	0	0	0	0	0	0
TCGA-KK-A8I6	1257.14	4568.73	519.691	1477.34	2343.18	1655.98	508.494	988.417	824.324	90.9614	60.2317	64.4788	15.1004	116.602	27.4131	0	21.94	4	3	7	3	0	1	58	0	0	0	0	1	1	1	0	0	0	0	0	0	0	1
TCGA-2A-A8VV	1529.59	2597.48	479.115	1215.2	1627.49	1364.87	414.637	847.629	585.01	68.2857	23.0615	63.0662	14.2464	58.3598	18.9434	0	22.04	3	3	6	1	0	0	52	0	1	0	0	0	0	1	0	0	0	0	0	0	0	0
TCGA-CH-5739	1158.19	4686.41	542.13	1739.27	1397.06	1284.58	494.833	742.051	547.297	135.02	13.5135	60.0159	13.2512	204.292	9.539	0	22.04	3	4	7	2	0	1	65	0	0	0	0	0	0	1	0	0	1	0	0	0	1	0
TCGA-HC-8262	1061.2	3704.18	545.893	1643.93	2189.1	1720.22	481.438	946.105	1105.93	58.4368	30.2543	46.6969	10.5463	66.4279	611.005	0	22.31	4	4	8	4	0	0	57	0	0	0	0	1	1	1	0	1	0	0	0	0	0	1
TCGA-YL-A8S8	973.879	2406.97	497.044	1795.55	2771.15	1812.75	506.503	2016.98	1266.26	134.997	140.17	174.137	42.6658	185.317	686.66	1	22.31	4	5	9	5	1	1	68	0	1	0	1	1	1	1	1	1	1	1	1	1	1	1
TCGA-FC-A5OB	391.243	3800.38	486.817	1013.18	1146.42	800.847	694.444	1288.14	986.346	131.558	13.1827	77.2128	18.1121	42.3729	5.1789	0	22.34	4	5	9	5	1	1	53	1	0	0	0	0	0	1	1	0	1	0	0	1	0	0
TCGA-HC-A48F	684.232	6454.77	507.054	1581.33	2391.64	2373.44	733.195	489.627	421.162	73.3154	36.0996	73.8589	17.4025	183.403	33.61	0	22.34	4	4	8	4	1	0	47	0	0	0	0	1	1	1	0	0	0	0	0	1	1	1
TCGA-HC-8216	924.146	1494.23	575.047	1609.93	2099.07	1164.49	646.058	1363.13	508.007	38.8827	23.8361	128.616	44.2955	120.174	8.9385	0	22.4	4	3	7	3	0	1	58	0	1	1	0	1	0	1	1	0	0	0	1	1	0	0
TCGA-J4-A83I	902.193	3665.23	405.61	1481.12	1752.25	1595.47	549.083	1358.86	745.056	52.3121	37.7562	43.5095	13.1499	291.622	15.8216	0	22.5	4	3	7	3	0	1	63	0	0	0	0	0	1	1	1	0	0	0	0	0	1	0
TCGA-HC-8260	1372.8	4043.14	517.317	1463.48	1360.37	995.592	333.753	913.728	611.146	32.3079	30.2267	37.1537	5.2645	72.733	20.466	0	22.54	3	4	7	2	1	0	43	0	0	0	0	0	0	1	0	0	0	0	0	0	0	0
TCGA-V1-A8WV	1265.72	1028.26	688.573	1442.06	2032.72	2127.92	230.967	1005.54	909.804	65.5145	327.248	141.717	59.8458	279.648	14.6045	0	22.54	4	5	9	5	0	1	52	0	1	1	0	1	1	0	0	0	0	1	1	1	1	0
TCGA-KK-A7B2	1437.18	2358.97	510.923	1570.78	1949.11	938.555	441.048	762.471	597.567	34.1044	22.3599	34.6578	16.4457	194.531	27.9498	1	22.73	4	5	9	5	0	1	68	0	1	0	0	1	0	1	0	0	0	0	0	1	1	1
TCGA-ZG-A9LZ	517.139	2845.38	622.206	1854.32	2128.44	1147.91	491.803	1074.52	667.66	122.496	74.8882	90.5365	24.8696	184.054	11.9225	0	22.73	4	5	9	5	1	1	66	0	1	1	1	1	0	1	0	0	1	1	1	1	1	0
TCGA-J4-A83J	975.182	2256.74	427.899	1575.95	2049.21	1348.31	370.988	524.604	789.046	103.094	18.3997	112.537	23.7142	51.3479	13.6928	0	22.86	3	4	7	2	1	0	68	0	1	0	0	1	0	1	0	0	0	0	1	1	0	0
TCGA-VP-A87K	1029.72	2630.3	453.788	2160.2	2563.61	1905.76	671.983	878.579	555.636	223.784	61.6165	72.8525	17.3251	37.3324	24.2842	1	22.9	4	4	8	4	1	1	63	0	1	0	1	1	1	1	0	0	1	1	0	1	0	1
TCGA-CH-5765	1227.43	6002.45	532.54	1637.86	1826.1	1432.82	586.074	850.945	1142.76	131.557	46.8859	59.8321	15.4934	32.5402	6.9979	0	23	3	4	7	2	0	1	55	0	0	0	0	1	0	1	0	1	1	0	0	0	0	0
TCGA-J4-A67S	489.227	2868.87	408.247	2025.63	2340.27	1571.69	553.863	818.722	1060.92	79.6248	15.2303	33.8039	5.4681	55.7207	34.9183	1	23.26	3	4	7	2	1	1	63	1	1	0	1	1	1	1	0	1	0	0	0	0	0	1
TCGA-EJ-A65B	1266.88	7597.7	635.466	1196.89	1449.45	1354.11	560.914	976.782	898.68	43.2503	7.6073	74.5519	25.2767	120.703	142.171	0	23.32	4	5	9	5	1	1	55	0	0	1	0	0	0	1	0	0	0	0	0	1	0	1
TCGA-HC-7740	1699.32	4812.5	408.361	1674.41	1409.21	908.784	244.932	508.868	329.814	33.4164	14.7804	28.2939	3.6064	25.3378	9.7128	0	23.55	3	4	7	2	0	0	59	0	0	0	0	0	0	0	0	0	0	0	0	0	0	0
TCGA-J4-A83L	1684.64	4876.4	334.082	1319.48	1063.3	1001.5	305.993	857.678	553.183	64.3783	20.9738	29.588	4.8202	17.2285	12.3596	0	23.65	3	4	7	2	0	0	61	0	0	0	0	0	0	1	0	0	0	0	0	0	0	0
TCGA-HC-7745	1756.52	3634.57	468.791	1429.52	1325.35	863.79	170.25	749.004	483.26	66.0455	56.4285	31.8315	6.3084	244.041	22.1856	0	23.69	4	3	7	3	0	1	65	0	0	0	0	0	0	0	0	0	0	0	0	0	1	0
TCGA-EJ-A46H	2329.52	3635.71	356.19	1348.57	1458.02	823.809	170.476	725.714	323.81	23.7952	50	27.619	2.9952	56.1905	25.7143	0	23.78	3	4	7	2	0	0	60	0	0	0	0	0	0	0	0	0	0	0	0	0	0	1
TCGA-HC-7749	969.173	2889.37	521.464	1214.06	1532.95	1069.14	256.698	946.413	348.315	69.7407	31.6912	36.877	5.8974	113.8	8.643	0	23.78	4	3	7	3	0	1	70	0	1	0	0	0	0	0	0	0	0	0	0	0	0	0
TCGA-HC-8257	1418.33	4198.99	570.796	1573.82	1787.71	1548.84	499.899	489.426	1195.97	70.2638	28.6002	57.2004	3.7019	37.8651	35.4481	0	23.85	3	4	7	2	1	1	70	0	0	1	0	0	1	1	0	1	0	0	0	0	0	1
TCGA-G9-A9S7	966.503	1670.34	515.114	1341.5	2479.98	1366.42	595.18	1122.55	631.944	133.039	57.1895	71.4869	17.6348	50.6536	22.0588	0	23.92	4	4	8	4	0	1	55	0	1	0	0	1	0	1	0	0	1	0	0	1	0	0
TCGA-CH-5746	651.358	3830.71	482.4	1586.32	1379.15	970.835	315.119	1123.7	579.953	57.4925	27.4891	52.6316	15.0821	26.1482	10.3922	0	24.01	3	4	7	2	1	0	57	0	0	0	0	0	0	1	0	0	0	0	0	0	0	0
TCGA-CH-5768	620.166	3399.45	561.52	1742.53	1479.97	1042.49	423.668	614.436	750.603	111.613	40.4456	78.5319	19.7981	44.1531	6.0668	0	24.01	2	4	6	1	0	1	72	0	0	1	0	0	0	1	0	0	1	0	0	1	0	0
TCGA-YL-A9WL	1039.46	3265.44	556.643	1674.09	3516.97	2152.15	511.694	566.763	1187.11	208.845	29.767	105.375	24.9626	181.876	43.3824	1	24.31	4	5	9	5	0	1	59	0	0	1	0	1	1	1	0	1	1	0	1	1	1	1
TCGA-EJ-7331	1507.05	3522.6	390.236	1366.6	1310.17	1304.69	377.916	970.817	382.536	45.8458	25.564	44.66	10.5244	47.432	25.872	0	24.38	3	4	7	2	0	0	64	0	0	0	0	0	0	1	0	0	0	0	0	0	0	1
TCGA-VN-A88L	2775.05	3222.68	411.342	1431.13	2279.45	1042.97	419.912	629.616	703.214	132.532	38.3113	55.4505	9.4165	114.43	92.2495	0	24.51	3	4	7	2	0	0	54	0	0	0	0	1	0	1	0	0	1	0	0	0	0	1
TCGA-HC-7820	1044.09	3744.66	449.013	1452.35	1368.68	1293.66	415.472	822.288	672.978	82.3298	20.9179	37.1472	4.2846	25.967	9.377	0	24.54	3	4	7	2	0	0	72	0	0	0	0	0	0	1	0	0	0	0	0	0	0	0
TCGA-HC-7747	981.818	3059.92	468.182	1319.83	1792.56	977.686	301.653	665.289	421.488	67.9628	8.2645	46.281	5.3967	46.6942	25.2066	0	24.57	3	4	7	2	NA	0	52	0	1	0	0	0	0	1	0	0	0	0	0	0	0	1
TCGA-YL-A8SJ	894.516	3000.05	395.068	1692.51	1941.11	1491.05	242.428	900.127	531.434	107.039	71.8306	106.624	27.492	98.7671	58.9236	1	24.7	4	5	9	5	0	1	60	0	1	0	0	1	1	0	0	0	1	1	1	1	0	1
TCGA-M7-A723	1672.79	2263.15	465.58	1209.57	1281.96	473.231	546.806	765.764	565.052	17.8698	14.7149	49.4421	10.0709	174.813	9.4175	0	25.07	4	3	7	3	1	1	54	0	1	0	0	0	0	1	0	0	0	0	0	0	0	0
TCGA-G9-6384	2204.88	5606.3	412.991	1573.61	1295.82	1007.14	387.068	635.393	458.944	32.6062	12.372	49.4882	7.6412	45.6587	10.31	0	25.13	3	4	7	2	0	1	53	0	0	0	0	0	0	1	0	0	0	0	0	0	0	0
TCGA-EJ-8474	1320.71	3567.89	480.418	1280.24	1574.41	872.933	389.034	955.178	742.385	68.2855	30.0261	97.9112	19.8433	172.324	14.7955	0	25.16	4	4	8	4	0	1	69	0	0	0	0	0	0	1	0	0	0	0	1	1	0	0
TCGA-HC-7232	2331.16	4820.88	345.198	1431.33	1821.71	896.854	370.303	1204.72	449.253	243.865	14.5346	20.1503	6.1871	93.4842	77.2979	1	25.16	4	5	9	5	0	1	66	0	0	0	0	1	0	1	0	0	1	0	0	0	0	1
TCGA-VN-A88N	1380.7	2143.81	435.209	1363.66	1832.02	1148.58	458.697	748.836	439.354	122.849	60.7911	59.87	13.4892	52.5014	7.8292	0	25.16	4	3	7	3	0	0	62	0	1	0	0	1	0	1	0	0	1	0	0	0	0	0
TCGA-J4-A6G1	936.913	2348.99	491.723	1466.22	1533.78	1176.73	342.282	659.06	552.125	40.2953	39.3736	180.313	31.0559	106.04	36.689	0	25.26	4	4	8	4	0	1	68	0	1	0	0	0	0	1	0	0	0	0	1	1	0	1
TCGA-J4-A67L	465.474	2906.41	494.176	1291.6	2236.69	1206.32	681.364	981.697	1081.53	10.5865	7.9035	73.2113	14.6339	232.529	32.4459	0	25.3	3	4	7	2	0	1	54	1	1	0	0	1	0	1	0	1	0	0	0	0	1	1
TCGA-XQ-A8TB	1011.5	3480.9	275.196	1798.44	1992.64	1126.55	374.137	1057.52	621.261	131.698	45.0989	42.798	7.5978	227.796	17.4873	0	25.3	4	5	9	5	1	1	67	0	0	0	1	1	0	1	0	0	1	0	0	0	1	0
TCGA-EJ-7317	1405.6	3016.12	402.533	1785.88	1705.3	1540.29	330.775	417.114	570.606	142.694	13.0468	62.548	7.4405	14.9655	3.4536	0	25.33	3	4	7	2	0	0	71	0	1	0	1	0	1	1	0	0	1	0	0	0	0	0
TCGA-HC-A8D0	1268.85	3364.11	726.476	1817.65	1672.71	1086.5	707.189	1212.16	873.758	124.395	35.6517	51.4319	22.3027	160.725	13.4424	0	25.46	3	4	7	2	0	0	61	0	0	1	1	0	0	1	0	0	1	0	0	1	0	0
TCGA-VN-A88K	1174.04	2907.08	581.164	2031.98	2815.09	1293.61	399.289	1634.37	602.07	180.792	23.4138	43.0647	8.7802	135.884	28.013	0	25.49	4	4	8	4	0	1	58	0	1	1	1	1	0	1	1	0	1	0	0	0	0	1
TCGA-EJ-7784	472.463	3767.95	579.517	1812.81	1955.45	1053.53	410.272	1332.92	692.451	90.4765	51.9802	79.2079	10.8292	43.6262	7.1163	0	25.66	4	3	7	3	0	0	63	1	0	1	1	1	0	1	1	0	0	0	0	0	0	0
TCGA-HC-7752	954.781	2297.26	713.121	1828.76	1927.35	1011.86	245.367	442.55	1177.91	174.374	34.8406	22.98	6.4715	25.9451	15.5671	0	25.69	3	4	7	2	0	0	61	0	1	1	1	1	0	0	0	1	1	0	0	0	0	0
TCGA-EJ-7783	1144.43	5394.37	506.905	1821.93	1741.97	1139.24	280.156	965.896	414.13	142.293	34.7906	77.5158	10.2724	40.589	24.7196	0	25.85	4	3	7	3	0	1	70	0	0	0	1	0	0	0	0	0	1	0	0	0	0	1
TCGA-FC-A6HD	211.671	848.601	667.626	1317.35	2319.42	1040.45	632.454	960.512	780.176	66.948	15.3477	129.177	47.6547	39.0088	3.1974	0	25.92	4	3	7	3	0	1	77	1	1	1	0	1	0	1	0	0	0	0	1	1	0	0
TCGA-HC-7748	1115.92	5827.15	413.939	1090.26	1416.65	1341	256.034	517.887	536.137	73.3347	32.7977	38.3522	8.3449	129.604	17.4569	0	26.02	3	3	6	1	0	0	60	0	0	0	0	0	0	0	0	0	0	0	0	0	0	0
TCGA-G9-6373	824.47	2514.92	454.388	1351.49	1593.6	1979.25	468.655	440.121	463.9	33.2425	34.5871	75.227	5.8539	227.843	22.0493	0	26.64	4	3	7	3	0	1	68	0	1	0	0	0	1	1	0	0	0	0	0	0	1	0
TCGA-V1-A9O7	1399.75	2454.08	578.646	1547.82	1612.97	1118.84	475.373	2608.52	492.533	218.557	67.048	78.8052	20.1366	97.871	26.3743	1	26.91	5	4	9	5	1	1	60	0	1	1	0	0	0	1	1	0	1	1	0	1	0	1
TCGA-CH-5788	582.973	1965.37	966.811	1603.17	1761.9	1889.61	977.634	2718.61	413.42	174.61	28.86	277.056	75.8081	209.957	233.766	0	26.97	4	3	7	3	0	1	69	0	1	1	0	0	1	1	1	0	1	0	1	1	1	1
TCGA-KK-A7AV	2024.2	2798.53	550.763	1473.43	1795.9	1128.35	347.712	677.538	560.231	66.7491	36.2967	41.031	11.7044	112.046	26.828	0	27	3	4	7	2	RX	0	58	0	1	1	0	0	0	1	0	0	0	0	0	0	0	1
TCGA-EJ-7321	740.144	4415.85	633.743	1509.96	2018.23	1527.77	465.452	1089.87	607.885	72.6791	29.2497	59.7711	7.3082	32.217	6.7825	0	27.07	3	3	6	1	0	1	57	0	0	1	0	1	1	1	0	0	0	0	0	0	0	0
TCGA-J4-AAU2	1793.95	3470.04	413.007	1646.13	1665.29	1436.93	352.603	718.465	483.233	106.405	13.7505	63.3507	14.5805	4.4198	13.2594	0	27.1	3	3	6	1	0	0	59	0	0	0	0	0	0	1	0	0	0	0	0	0	0	0
TCGA-V1-A9Z8	2667.93	2841.54	505.138	1299.08	1872.9	1325.04	359.113	1257.98	526.771	25.6571	28.6641	81.1249	22.8826	84.3699	33.5316	0	27.17	5	4	9	5	1	1	59	0	1	0	0	1	0	1	1	0	0	0	0	1	0	1
TCGA-G9-6385	1437.01	3652.16	419.675	1589.88	1147.91	882.873	282.024	676.575	322.364	21.1536	14.862	34.3241	6.7304	21.5853	24.0623	0	27.27	3	4	7	2	0	0	66	0	0	0	0	0	0	0	0	0	0	0	0	0	0	1
TCGA-J4-A67O	706.111	3181.15	704.285	1799.98	1073.17	961.773	634.283	665.936	819.333	9.5812	6.0872	26.7835	4.7845	108.352	38.3492	0	27.56	3	4	7	2	0	0	59	0	0	1	1	0	0	1	0	0	0	0	0	0	0	1
TCGA-EJ-7328	2110.43	2713.64	542.647	1388.51	1678.41	1117.59	379.126	672.252	514.384	78.2275	31.8966	51.6806	4.5342	160.695	27.0516	0	27.66	4	3	7	3	0	1	70	0	1	0	0	0	0	1	0	0	0	0	0	0	0	1
TCGA-HC-8258	1240.74	3250.6	511.947	1651.13	1657.11	1310.04	509.259	1207.29	470.729	60.236	29.5699	42.4134	8.2826	12.2461	14.3369	0	27.83	3	3	6	1	NA	0	56	0	0	0	0	0	0	1	0	0	0	0	0	0	0	0
TCGA-G9-7519	804.63	2230.26	439.226	1085.45	1186.73	845.436	412.887	634.355	471.129	30.6345	14.4678	56.7581	5.7352	29.6774	10.3871	0	27.89	3	4	7	2	0	0	58	0	1	0	0	0	0	1	0	0	0	0	0	0	0	0
TCGA-G9-7523	2573.27	4619.49	397.349	1188.46	1281.26	935.149	246.865	415.98	399.498	19.828	16.4815	32.9631	6.6535	131.136	13.6152	0	28.15	5	5	10	5	1	1	44	0	0	0	0	0	0	0	0	0	0	0	0	0	0	0
TCGA-V1-A8MG	1334.45	1758.34	542.056	1459.28	1921.9	1569.43	292.39	1029.37	668.892	184.84	81.4419	54.0721	13.4646	126.168	35.3805	0	28.15	3	4	7	2	1	1	53	0	1	0	0	1	1	0	0	0	1	1	0	0	0	1
TCGA-EJ-7788	1381.82	5771.6	487.641	1585.25	1696.19	1087.89	214.83	1096.94	592.208	55.0582	22.7901	104.566	31.7151	75.7436	21.4495	0	28.22	3	4	7	2	0	1	53	0	0	0	0	0	0	0	0	0	0	0	1	1	0	0
TCGA-HC-8256	1079.31	2528.96	516.487	1543.92	1411.23	1558.97	358.847	1147.44	602.832	82.3408	25.7451	74.0667	13.8073	9.5059	10.298	0	28.25	3	4	7	2	0	0	53	0	1	0	0	0	1	1	0	0	0	0	0	0	0	0
TCGA-FC-7708	2001.08	3499.91	365.955	1139.75	1397.56	1085.85	328.192	748.731	445.256	32.4381	17.5081	36.3895	4.5487	173.708	16.4783	0	28.38	4	3	7	3	RX	1	52	0	0	0	0	0	0	1	0	0	0	0	0	0	0	0
TCGA-HC-7210	2680.96	4661.08	372.059	1708.5	1575.6	1264.1	268.709	772.217	326.521	161.216	20.9929	42.3088	6.8211	180.862	52.9668	0	28.52	3	4	7	2	0	0	74	0	0	0	0	0	0	0	0	0	1	0	0	0	0	1
TCGA-HC-7212	1611.41	4866.97	389.497	1654.97	1859.41	1615.86	452.135	882.331	630.509	143.767	29.252	62.9555	7.3861	73.766	26.3904	0	28.58	3	4	7	2	NA	0	56	0	0	0	0	1	1	1	0	0	1	0	0	0	0	1
TCGA-EJ-A6RC	1383.04	3989.6	489.017	1415.03	1417.73	971.484	241.619	784.971	376.493	46.0193	26.5896	65.1252	12.316	44.7013	17.341	0	28.68	4	3	7	3	0	NA	64	0	0	0	0	0	0	0	0	0	0	0	0	0	0	0
TCGA-V1-A9Z7	993.559	1280.81	530.7	1601.98	2016.75	1566.77	560.326	873.336	1058.82	136.664	80.292	86.7325	37.1275	298.411	76.4277	0	28.71	5	4	9	5	0	1	54	0	1	0	0	1	1	1	0	1	1	1	1	1	1	1
TCGA-FC-A4JI	95.4399	425.61	615.385	3795.49	2148.23	2168.22	679.871	4774.94	759.466	381.38	99.4933	504.099	101.689	3512.48	31.322	0	28.81	5	3	8	4	0	1	70	1	1	1	1	1	1	1	1	0	1	1	1	1	1	1
TCGA-CH-5794	1465.7	2386.59	482.077	1667.8	2779.98	1211.99	312.114	773.486	930.779	102.512	30.5933	124.846	26.919	71.3844	35.2287	0	28.98	3	4	7	2	0	0	65	0	1	0	0	1	0	1	0	0	0	0	1	1	0	1
TCGA-M7-A724	332.225	1825.29	556.691	1827.24	2765.8	2416.22	556.691	1149.17	1038.3	203.793	47.4607	184.007	86.9348	16.3389	3.8902	0	29.2	4	4	8	4	1	1	64	1	1	1	1	1	1	1	0	0	1	0	1	1	0	0
TCGA-HC-7080	1504.86	1501.4	489.808	1706.84	2744.94	1574.88	516.027	946.769	1183.03	298.653	46.9639	90.1822	8.7042	66.2681	43.2183	1	29.37	3	4	7	2	0	0	66	0	1	0	0	1	1	1	0	1	1	0	1	0	0	1
TCGA-G9-A9S4	267.352	1131.53	665.381	1445.16	3565.07	1683.38	883.033	1017.99	743.788	260.664	49.2716	235.219	32.048	35.9897	26.9923	0	29.76	4	4	8	4	1	1	62	1	1	1	0	1	1	1	0	0	1	0	1	1	0	1
TCGA-ZG-A9L5	335.214	791.173	543.211	1813.42	1889.87	2121.05	400.794	958.359	488.608	118.245	89.2216	117.367	21.8973	115.96	31.2416	0	29.83	5	4	9	5	1	1	58	1	1	0	1	1	1	1	0	0	1	1	1	1	0	1
TCGA-J4-A67R	870.102	2608.7	563.07	1629.63	1960.82	1272.68	411.165	772.41	752.013	47.3054	16.1031	38.6473	15.2013	125.604	43.4783	0	29.89	4	3	7	3	0	0	65	0	1	1	0	1	0	1	0	0	0	0	0	0	0	1
TCGA-EJ-5505	1002.5	3133.21	400.714	1431.07	1354.64	1555.36	491.429	874.643	511.429	71.55	17.5	76.4286	9.0464	5.7143	4.6429	0	30.29	4	3	7	3	0	0	57	0	0	0	0	0	1	1	0	0	0	0	0	0	0	0
TCGA-EJ-7327	1686.7	4471.77	470.249	1690.65	1588.91	1207.95	279.599	778.385	483.91	57.1494	30.0546	100.182	14.6782	182.453	25.6588	0	30.32	3	4	7	2	0	1	61	0	0	0	0	0	0	0	0	0	0	0	1	0	1	1
TCGA-HC-8259	1298.34	3386.34	475.026	844.716	1394.16	1073.05	370.71	909.276	700.306	53.3741	24.4648	46.5511	6.5341	21.7465	2.7183	0	30.35	3	3	6	1	0	0	50	0	0	0	0	0	0	1	0	0	0	0	0	0	0	0
TCGA-V1-A8WN	1087.33	3693	387.995	1483.28	1363.59	1316.94	389.441	846.501	412.222	56.977	24.9503	35.4366	11.7773	18.4415	13.3791	0	30.35	3	3	6	1	0	0	47	0	0	0	0	0	0	1	0	0	0	0	0	0	0	0
TCGA-KK-A6E7	1083.89	3036.36	298.804	2313.51	2961.75	1767.7	649.406	1016.24	952.462	86.9199	31.6972	218.788	75.7331	41.7475	78.4699	1	30.39	5	4	9	5	1	1	46	0	1	0	1	1	1	1	0	0	0	0	1	1	0	1
TCGA-HC-7817	2047.9	2224.78	443.574	1218.79	1578.54	974.205	507.14	846.154	399.816	20	15.2004	107.784	37.8259	356.978	26.7158	0	30.49	4	3	7	3	NA	1	52	0	1	0	0	0	0	1	0	0	0	0	1	1	1	1
TCGA-XK-AAJA	814.963	2660.81	406.382	1874.13	2580.04	1056.97	576.1	864.308	619.787	94.263	50.287	70.4018	19.3668	82.9735	123.517	0	30.55	4	3	7	3	0	1	62	0	1	0	1	1	0	1	0	0	0	0	0	1	0	1
TCGA-HC-7742	907.692	3189.49	487.054	1422.89	1759.1	1263.79	496.435	852.533	290.056	32.5516	60.788	103.94	37.4334	110.319	14.2589	0	30.81	3	4	7	2	0	1	58	0	0	0	0	0	0	1	0	0	0	0	1	1	0	0
TCGA-HC-7818	2226.4	3311.88	415.512	1458.75	1346.53	1021.78	299.67	824.092	417.492	62.4323	26.0726	43.2343	4.6205	54.1254	15.5116	0	30.81	3	4	7	2	0	0	66	0	0	0	0	0	0	1	0	0	0	0	0	0	0	0
TCGA-HC-7231	921.072	5109.7	499.276	1379.07	1721.94	1373.28	415.279	806.662	619.117	69.8914	24.9819	39.8262	11.5098	121.289	12.672	0	30.85	3	4	7	2	0	0	66	0	0	0	0	0	0	1	0	0	0	0	0	0	0	0
TCGA-KK-A8I9	3719.41	1120.88	569.533	1672.73	2104.67	1655.53	372.482	766.585	686.978	74.4717	31.4496	62.8993	16.8305	218.673	42.2604	1	30.88	4	4	8	4	RX	1	61	0	1	1	0	1	1	1	0	0	0	0	0	1	1	1
TCGA-H9-A6BX	1985.7	3491.06	529.176	1445.72	1193.58	924.531	182.653	593.973	469.544	16.4622	19.7208	34.7462	5.9538	32.8681	39.9112	0	30.91	3	3	6	1	0	0	60	0	0	0	0	0	0	0	0	0	0	0	0	0	0	1
TCGA-J4-A67M	867.602	2317.84	549.759	1444.1	1899.08	996.054	280.579	597.983	1078.47	32.8584	13.1521	28.4963	5.1425	236.738	31.5651	0	30.91	4	3	7	3	0	1	55	0	1	1	0	1	0	0	0	1	0	0	0	0	1	1
TCGA-KK-A6E0	1555	1136.23	572.234	1302.27	1925.65	1663.81	585.239	1297.93	1154.87	151.382	27.7447	135.255	23.3099	48.9867	24.7101	1	30.91	4	5	9	5	0	1	59	0	1	1	0	1	1	1	1	1	1	0	1	1	0	1
TCGA-G9-7521	624.212	1447.55	264.311	1813.75	1480.42	1545.33	665.297	1828.81	516.845	24.9603	24.6508	82.991	11.4571	352.232	12.0515	0	30.95	4	4	8	4	0	1	52	0	1	0	1	0	1	1	1	0	0	0	1	0	1	0
TCGA-CH-5752	1182.46	2426.82	492.263	1572.53	1934.51	1688.91	783.366	755.964	1727.27	124.307	35.1386	174.726	29.7582	180.851	7.7369	0	30.98	4	4	8	4	0	1	66	0	1	0	0	1	1	1	0	1	1	0	1	1	0	0
TCGA-HC-7821	1327.13	2029.68	443.312	1857.91	1955.56	1897.25	250.812	309.827	798.454	101.913	19.6716	76.5786	6.2071	483.007	72.7145	0	31.41	4	4	8	4	NA	1	54	0	1	0	1	1	1	0	0	0	0	0	0	0	1	1
TCGA-G9-6377	928.786	3076.09	426.537	1754.12	1578.34	1148.05	477.136	645.427	742.504	18.8306	25.1124	35.982	9.9325	65.5922	10.4948	0	31.47	3	4	7	2	0	0	61	0	0	0	0	0	0	1	0	0	0	0	0	0	0	0
TCGA-KK-A7B4	1354.13	1968.13	655.365	2086.79	3523.96	2152.23	700.458	1191.73	1329.38	186.577	105.103	141.38	76.6842	302.424	11.8664	1	31.64	4	5	9	5	1	1	64	0	1	1	1	1	1	1	0	1	1	1	1	1	1	0
TCGA-KK-A8I8	720.219	2214.21	743.716	1741.53	2256.28	1616.39	579.781	1186.89	670.492	191.175	54.0984	51.3661	26.1475	82.5137	69.3989	0	31.77	4	5	9	5	1	1	69	0	1	1	0	1	1	1	0	0	1	0	0	1	0	1
TCGA-XK-AAIR	1034.15	3604.77	489.499	1718.59	1364.49	918.292	247.956	916.582	383.904	83.6424	29.4982	38.4759	4.4418	69.6842	7.7508	0	31.93	4	4	8	4	0	0	75	0	0	0	0	0	0	0	0	0	0	0	0	0	0	0
TCGA-XJ-A9DX	684.857	1416.91	662.734	1736.48	3896.76	1972.96	504.916	902.163	1311.7	475.005	58.9971	74.7296	18.4071	112.586	177.483	0	31.96	5	4	9	5	1	1	51	0	1	1	0	1	1	1	0	1	1	0	0	1	0	1
TCGA-CH-5790	1064.61	5107.6	420.511	1554.75	1802.81	1442.68	411.807	769.214	548.351	37.0517	35.3599	31.0079	6.9033	121.856	23.3919	0	32	3	4	7	2	0	0	64	0	0	0	0	0	0	1	0	0	0	0	0	0	0	1
TCGA-CH-5791	699.245	3930.47	561.333	1753.53	1784.87	1098.73	327.682	964.24	473.572	41.8749	18.2362	83.2027	13.3808	196.039	10.2579	1	32	3	4	7	2	1	1	72	0	0	1	0	0	0	1	0	0	0	0	1	0	1	0
TCGA-J4-A67Q	468.17	3383.95	682.361	1553.71	858.753	856.764	357.427	758.621	685.013	19.0186	13.9257	37.7984	7.9907	98.1432	11.2732	0	32.03	3	3	6	1	NA	0	77	1	0	1	0	0	0	1	0	0	0	0	0	0	0	0
TCGA-YL-A9WY	1502.16	1534.06	390.827	1266.87	1983.38	1149.55	468.594	1371.55	729.811	35.5334	79.7607	175.806	35.4403	512.13	25.2576	1	32.03	5	4	9	5	1	1	57	0	1	0	0	1	0	1	1	0	0	1	1	1	1	1
TCGA-X4-A8KS	711.332	2492.14	899.917	1505.38	987.593	786.601	281.224	651.778	608.768	16.2117	45.4921	49.6278	26.6253	44.665	9.0984	0	32.16	3	4	7	2	RX	0	61	0	1	1	0	0	0	0	0	0	0	0	0	1	0	0
TCGA-XK-AAK1	921.275	1911.9	574.508	1385.19	1993.95	820.993	477.976	1194	688.847	88.5005	15.9325	41.2371	7.1978	32.8022	2.8116	0	32.16	4	3	7	3	0	0	62	0	1	1	0	1	0	1	0	0	0	0	0	0	0	0
TCGA-EJ-7797	1402.18	4364.89	433.265	1602.69	1406.43	809.14	383.668	585.953	568.595	41.456	18.776	47.1172	4.3008	59.1622	6.3768	0	32.29	3	4	7	2	0	0	53	0	0	0	0	0	0	1	0	0	0	0	0	0	0	0
TCGA-YL-A8SL	1306.45	2279.82	335.788	1958.54	2541.23	3015.75	619.916	920.358	1076.24	368.587	41.6903	191.685	63.9628	91.5373	14.6958	0	32.42	4	4	8	4	0	1	74	0	1	0	1	1	1	1	0	1	1	0	1	1	0	0
TCGA-V1-A8MM	1727.18	1776.74	472.031	1689.89	2686.36	1759.08	589.794	978.41	1052.01	209.426	112.365	86.3592	27.4877	203.14	56.9185	1	32.52	4	3	7	3	0	1	60	0	1	0	0	1	1	1	0	1	1	1	1	1	1	1
TCGA-Y6-A8TL	901.765	2776.52	446.054	1382.22	1693.07	1326.69	459.937	934.359	526.935	94.957	33.1975	55.5304	10.3757	105.629	22.3329	0	32.59	3	3	6	1	0	1	65	0	1	0	0	0	0	1	0	0	0	0	0	0	0	0
TCGA-G9-7525	863.156	4498.6	380.816	672.747	1731.79	1768.86	382.923	373.234	600.713	13.754	22.3266	75.405	24.3697	222.424	52.6571	0	32.65	4	3	7	3	0	0	64	0	0	0	0	0	1	1	0	0	0	0	0	1	1	1
TCGA-HC-7230	891.977	5114.97	461.781	1739.1	1979.47	1719.52	532.533	520.215	979.785	118.367	28.427	66.0139	20.2906	24.0051	11.096	0	32.88	3	4	7	2	0	0	50	0	0	0	0	1	1	1	0	0	1	0	0	1	0	0
TCGA-J4-A67K	618.619	1907.91	701.201	1839.84	3091.59	1262.26	603.103	1090.59	1176.68	103.879	24.024	47.047	12.032	141.141	15.5155	0	32.98	4	3	7	3	0	0	68	0	1	1	1	1	0	1	0	1	0	0	0	0	0	0
TCGA-YL-A8S9	497.329	2642.57	440.959	1788.84	2052.96	1516.99	539.607	1554.72	868.735	284.714	55.0063	101.83	17.7066	16.3655	13.6379	1	33.05	4	5	9	5	1	1	63	0	1	0	1	1	1	1	1	0	1	0	1	1	0	0
TCGA-EJ-7315	1147.69	2434.68	464.162	1203.76	1604.62	736.127	564.451	513.006	441.329	28.0578	19.9422	117.052	27.8295	410.983	27.4566	0	33.11	4	3	7	3	0	1	68	0	1	0	0	0	0	1	0	0	0	0	1	1	1	1
TCGA-YL-A9WK	1481.24	1613.45	443.275	1502.74	2022.87	1262.12	387.008	736.962	686.642	227.827	111.162	62.2141	7.3056	105.215	37.054	1	33.15	4	5	9	5	1	1	63	0	1	0	0	1	0	1	0	0	1	1	0	0	0	1
TCGA-KC-A4BR	1693.92	4534.22	431.084	1634.51	1430.13	995.247	474.81	647.814	892.586	47.6378	17.5856	19.962	7.4287	53.2319	37.5475	1	33.57	4	5	9	5	0	1	75	0	0	0	0	0	0	1	0	0	0	0	0	0	0	1
TCGA-KK-A7AW	516.742	3014.48	1009.95	1723.98	1640.72	784.615	785.52	698.643	942.986	5.3484	12.6697	50.6787	17.4389	49.7738	13.5747	0	34.63	4	3	7	3	0	1	57	0	1	1	0	0	0	1	0	0	0	0	0	1	0	0
TCGA-KK-A8IC	2098.42	3443.65	553.719	1340.35	1859.5	868.896	427.874	1051.47	991.36	15.4433	18.4072	67.2427	17.2389	344.478	27.7986	1	34.82	4	5	9	5	0	1	54	0	0	1	0	1	0	1	0	0	0	0	0	1	1	1
TCGA-KK-A7B1	1860.23	3690.25	583.104	1317.31	1920.67	1563.53	512.019	492.102	620.192	74.6188	47.0467	61.4698	19.9141	222.528	39.4918	0	34.92	4	3	7	3	0	1	65	0	0	1	0	1	1	1	0	0	0	0	0	1	1	1
TCGA-V1-A9OY	1699.72	2689.85	490.601	1435.15	2108.08	1274.91	455.827	656.015	750	66.9455	26.7857	52.1617	19.3844	101.034	34.3045	0	35.05	4	3	7	3	1	1	57	0	1	0	0	1	0	1	0	0	0	0	0	1	0	1
TCGA-YL-A8HO	2141.29	4032.43	431.384	1514.19	1576.14	1361.9	412.855	722.64	477.707	34.7481	44.0069	100.753	23.6248	23.7406	28.9519	1	35.09	4	3	7	3	1	1	67	0	0	0	0	0	0	1	0	0	0	0	1	1	0	1
TCGA-EJ-7325	439.299	2249.06	756.571	1836.67	2613.89	2185.23	777.221	1006.26	720.275	34.975	11.2641	43.179	14.9124	142.678	125.156	0	35.15	3	4	7	2	0	1	63	1	1	1	1	1	1	1	0	0	0	0	0	0	0	1
TCGA-EJ-7781	779.667	4632.89	428.571	1591.04	1377.9	894.083	271.004	940.83	522.066	47.5221	24.8447	83.6875	16.8813	64.4001	6.5381	0	35.25	3	4	7	2	0	0	65	0	0	0	0	0	0	0	0	0	0	0	1	1	0	0
TCGA-G9-7522	1648.2	4074.69	401.222	1273.08	1331.39	807.997	300.43	639.733	503.957	45.917	8.3299	32.2088	2.1991	55.8101	13.0501	0	35.41	3	4	7	2	0	0	49	0	0	0	0	0	0	1	0	0	0	0	0	0	0	0
TCGA-V1-A8WW	663.878	3628.95	359.339	1690.86	3655.65	1580.42	706.547	719.096	2097.05	48.1029	33.4658	109.6	20.0669	266.053	153.106	0	35.41	4	5	9	5	0	1	59	0	0	0	0	1	1	1	0	1	0	0	1	1	1	1
TCGA-HC-7737	2516.14	3592.62	301.691	1470.02	1350.12	1234.82	459.646	621.829	427.748	71.7064	18.4473	59.5696	8.113	196.003	12.2982	0	35.81	3	4	7	2	0	0	55	0	0	0	0	0	0	1	0	0	0	0	0	0	1	0
TCGA-EJ-7786	1126.65	4134.12	404.482	1426.54	1360.01	1041.98	286.019	871.932	424.404	72.2163	22.0562	50.5158	13.3654	18.8545	14.9413	0	36.01	3	4	7	2	0	0	62	0	0	0	0	0	0	0	0	0	0	0	0	0	0	0
TCGA-EJ-7312	925.434	1642.61	515.088	1631.52	2187.28	1239.05	598.266	934.06	481.201	122.087	9.242	43.7455	7.2026	38.8165	20.3324	0	36.1	4	3	7	3	0	1	58	0	1	0	0	1	0	1	0	0	1	0	0	0	0	0
TCGA-HC-7736	2181.75	6260.13	456.339	1447.4	1263.02	1367.7	352.972	803.261	376.118	86.9411	30.7733	82.0621	23.08	48.1326	23.9348	0	36.24	3	4	7	2	0	0	59	0	0	0	0	0	0	1	0	0	0	0	1	1	0	1
TCGA-EJ-7789	385.438	3001.58	640.982	2012.94	2621.99	2277.82	447.414	1392.33	460.998	237.337	103.576	184.229	40.921	70.4656	5.0939	0	36.3	4	3	7	3	0	1	66	1	1	1	1	1	1	1	1	0	1	1	1	1	0	0
TCGA-ZG-A9L4	2831.67	2295.34	436.587	1614.68	2279.33	1205.17	573.928	819.95	408.672	158.4	26.7982	67.7398	25.957	119.475	16.0045	0	36.4	5	4	9	5	1	1	61	0	1	0	0	1	0	1	0	0	1	0	0	1	0	0
TCGA-EJ-7791	1381.66	5224.87	403.196	1584.3	1224.83	879.574	269.569	1061.6	323.298	53.6799	24.3168	55.3497	11.8851	102.825	11.1163	0	36.73	3	4	7	2	0	0	67	0	0	0	0	0	0	0	0	0	0	0	0	0	0	0
TCGA-KK-A7AY	234.559	2549.62	870.229	1900.07	2685.64	1017.35	852.186	1314.37	853.574	23.4698	24.9827	27.0645	8.9382	92.991	27.0645	1	36.93	4	3	7	3	0	0	60	1	1	1	1	1	0	1	1	0	0	0	0	0	0	1
TCGA-XJ-A83F	1099.6	1758.41	613.538	1339.06	2223.03	1607.71	594.477	1097.82	696.932	93.3888	32.7617	64.3321	15.8567	104.838	36.3357	0	37.02	3	4	7	2	RX	1	67	0	1	1	0	1	1	1	0	0	0	0	0	0	0	1
TCGA-XK-AAIV	966.829	1678.69	346.073	1824.87	1363.22	1338.06	653.391	2555.09	826.088	55.8204	114.904	368.51	71.3223	497.693	21.0771	0	37.22	5	5	10	5	1	1	63	0	1	0	1	0	0	1	1	0	0	1	1	1	1	0
TCGA-V1-A9OX	1374.88	2240.74	510.61	1512.21	1850.4	1141.05	501.066	917.825	568.935	65.6582	54.6135	55.1437	12.5028	56.7344	29.6928	0	37.25	3	5	8	4	0	0	56	0	1	0	0	1	0	1	0	0	0	0	0	0	0	1
TCGA-HC-7081	2675.58	2398.22	383.853	905.399	2388.31	1674.1	287.271	799.406	698.365	43.6057	40.6142	40.6142	7.7613	574.047	80.733	0	37.32	4	5	9	5	1	1	62	0	1	0	0	1	1	0	0	0	0	0	0	0	1	1
TCGA-EJ-7314	982.638	3703.84	543.573	1858.43	1997.66	1294.16	430.05	585.643	890.818	99.5058	27.7129	72.4541	16.4775	27.379	16.6945	0	37.78	4	3	7	3	0	1	62	0	0	0	1	1	0	1	0	0	0	0	0	1	0	0
TCGA-G9-6378	855.957	4265.56	423.236	1197.98	884.41	988.737	365.738	778.305	413.159	11.1085	21.9324	40.901	8.8145	18.3758	24.3687	0	37.94	3	4	7	2	1	0	54	0	0	0	0	0	0	1	0	0	0	0	0	0	0	1
TCGA-G9-6370	1126.24	3795.26	422.914	1468.18	1115.28	680.693	189.533	693.777	270.156	15.5728	10.9618	41.372	4.1372	25.1061	11.3154	0	37.98	3	4	7	2	0	1	52	0	0	0	0	0	0	0	0	0	0	0	0	0	0	0
TCGA-EJ-8470	912.492	1682.94	466.392	1578.31	1027.9	1271.4	350.666	1084.65	679.455	51.3253	42.4857	84.0203	23.7032	67.8503	20.9258	0	38.07	4	3	7	3	NA	0	58	0	1	0	0	0	0	1	0	0	0	0	1	1	0	0
TCGA-EJ-7782	814.243	5489.32	435.608	1698.22	2635.01	1714.54	449.258	1564.39	808.309	146.733	33.8279	95.8457	20.3798	124.036	114.54	0	38.34	4	4	8	4	0	0	71	0	0	0	0	1	1	1	1	0	1	0	1	1	0	1
TCGA-EJ-5502	1800.24	4352.51	382.293	1605.26	1413.72	1003.08	172.881	678.495	344.832	70.3391	21.1739	54.4471	9.5771	75.621	20.2432	0	38.47	4	3	7	3	0	0	50	0	0	0	0	0	0	0	0	0	0	0	0	0	0	0
TCGA-EJ-7785	2003.33	4124.9	497.363	1213.71	1235.08	1387.73	354.982	747.155	416.875	67.2773	33.8607	81.0436	16.7999	59.6725	8.8815	0	38.67	3	4	7	2	0	1	54	0	0	0	0	0	0	1	0	0	0	0	0	1	0	0
TCGA-V1-A9OF	1431.51	2602.29	495.206	1435.33	1449.68	1282.84	453.666	904.052	555.877	64.1145	36.0746	73.789	5.8977	24.0498	12.5715	0	38.9	3	3	6	1	1	0	49	0	1	0	0	0	0	1	0	0	0	0	0	0	0	0
TCGA-G9-7510	1802.46	2425.84	467.293	1445.27	1740.29	1139.9	507.448	749.352	638.925	78.8633	21.6969	62.8238	15.0356	97.1503	15.2202	0	38.93	4	4	8	4	1	1	66	0	1	0	0	0	0	1	0	0	0	0	0	0	0	0
TCGA-VP-A87D	853.816	3144.7	480.674	1645.69	2108.52	1684.34	430.624	1253.72	584.242	66.997	32.7056	58.9693	17.5273	49.554	43.6075	1	39.22	4	5	9	5	0	1	54	0	0	0	0	1	1	1	1	0	0	0	0	1	0	1
TCGA-G9-6364	985.822	3024.37	378.821	1352.68	1523.7	843.155	397.43	459.459	388.569	27.3992	21.7102	38.1037	5.5605	130.261	15.0642	0	39.36	3	4	7	2	0	1	72	0	1	0	0	0	0	1	0	0	0	0	0	0	0	0
TCGA-G9-6369	1323.02	1163.06	330.874	1143.54	1510.59	1611.52	517.496	401.809	1880.03	66.8984	5.2368	121.4	11.8067	67.1269	22.8517	0	39.91	4	3	7	3	0	0	55	0	1	0	0	0	1	1	0	1	0	0	1	0	0	0
TCGA-KK-A7AQ	1309.12	1393.86	699.959	1708.08	2792.68	2121.34	844.133	1240.34	868.345	71.7348	48.9751	112.808	27.0243	190.948	311.922	1	39.98	4	3	7	3	0	0	62	0	1	1	0	1	1	1	1	0	0	0	1	1	1	1
TCGA-J4-8200	1071.77	2239.88	447.697	1205.34	1344.49	854.44	374.632	696.676	441.647	14.4268	15.3576	31.6459	9.1727	65.6188	15.3576	0	40.01	3	4	7	2	0	0	47	0	1	0	0	0	0	1	0	0	0	0	0	0	0	0
TCGA-HC-7211	1299.62	3426.72	446.181	1628.13	1270.72	1096.43	282.807	868.475	365.674	83.1554	20.348	48.9531	8.2837	40.9909	16.8092	0	40.11	3	4	7	2	0	0	62	0	0	0	0	0	0	0	0	0	0	0	0	0	0	0
TCGA-G9-6367	1565.96	3737.22	366.464	1220.24	955.667	700.751	250.268	452.628	287.451	23.9399	10.0107	34.68	2.4598	6.0779	10.3683	0	40.14	4	5	9	5	1	1	60	0	0	0	0	0	0	0	0	0	0	0	0	0	0	0
TCGA-G9-6371	1934.93	4188.76	491.117	1713.04	1589.17	1367.27	358.183	779.141	768.063	61.0154	15.4418	47.3326	6.781	13.7634	7.0495	0	40.28	3	3	6	1	1	0	58	0	0	0	0	0	0	1	0	0	0	0	0	0	0	0
TCGA-J9-A8CN	1726.26	2486.03	430.726	1244.13	1388.27	1186.59	705.028	1589.39	671.508	87.1564	35.7542	41.8994	5.4972	29.0503	7.2626	0	40.64	3	3	6	1	1	1	53	0	1	0	0	0	0	1	1	0	0	0	0	0	0	0
TCGA-QU-A6IM	324.599	1993.77	980.688	1963.44	1075.79	1168.14	685.723	443.136	1037.2	29.8341	6.2025	50.3094	5.2239	15.1617	64.0927	0	40.97	3	4	7	2	0	0	59	1	1	1	1	0	0	1	0	0	0	0	0	0	0	1
TCGA-XK-AAJP	381.483	2256.54	510.562	2007.01	2481.9	1733.75	1029.03	853.573	390.472	174.155	43.8652	200.27	40.1079	177.618	45.3034	0	41.36	4	3	7	3	0	1	66	1	1	0	1	1	1	1	0	0	1	0	1	1	0	1
TCGA-VN-A88P	1954.15	2472.23	493.687	1464.8	1311.44	1264.84	289.384	804.747	557.633	100.526	28.7216	43.8953	2.5199	73.1588	9.2126	0	41.39	3	4	7	2	0	0	60	0	1	0	0	0	0	0	0	0	0	0	0	0	0	0
TCGA-XK-AAJ3	461.25	1147.27	569.89	1149.61	2535.62	1735.89	575.977	1139.78	944.51	250.396	40.2716	55.7247	16.4317	297.354	268.321	0	41.46	4	4	8	4	0	1	56	1	1	1	0	1	1	1	0	0	1	0	0	0	1	1
TCGA-G9-6329	1565.13	2938.05	426.529	1691.42	1833.2	878.078	389.595	415.012	542.891	55.5917	15.0913	70.691	19.5909	27.4027	26.2113	0	41.59	3	4	7	2	0	0	67	0	1	0	0	1	0	1	0	0	0	0	0	1	0	1
TCGA-2A-AAYO	895.648	3217.09	555.322	1163.61	1023.6	812.795	426.324	726.796	369.691	29.9161	26.2192	57.1578	12.7635	55.0603	17.8291	0	41.79	3	3	6	1	0	0	57	0	0	1	0	0	0	1	0	0	0	0	0	0	0	0
TCGA-EJ-5531	900.02	3060.88	439.014	1318.67	1467.73	950.927	314.396	1049.89	632.865	29.045	18.3262	91.631	16.3999	63.5308	14.661	0	41.82	4	3	7	3	0	1	62	0	1	0	0	0	0	1	0	0	0	0	1	0	0	0
TCGA-XJ-A83H	970.44	2900.63	446.541	1871.7	1884.28	1449.69	626.415	1224.53	325.157	74.5094	31.4465	62.2642	17.0189	26.4151	2.5157	0	42.05	3	4	7	2	0	0	57	0	1	0	1	1	0	1	0	0	0	0	0	1	0	0
TCGA-G9-6332	368.745	4015.8	547.849	1498.68	2017.56	1441.62	556.19	622.037	610.623	31.1545	24.144	35.5575	3.0773	40.3863	6.5847	1	42.21	4	3	7	3	0	1	55	1	0	1	0	1	0	1	0	0	0	0	0	0	0	0
TCGA-ZG-A9L1	704.808	2401.96	381.418	1835.37	1826.24	1733.66	619.397	597.881	479.87	129.637	36.5118	41.7278	20.6813	80.1956	17.6039	0	42.77	4	5	9	5	1	1	66	0	1	0	1	1	1	1	0	0	1	0	0	1	0	0
TCGA-EJ-7794	848.188	3977.96	435.915	1673.38	1280.86	1094.64	313.496	1146.79	305.075	105.526	20.4031	92.9476	14.6449	91.0045	17.4884	0	42.9	3	4	7	2	0	0	67	0	0	0	0	0	0	1	0	0	0	0	1	0	0	0
TCGA-KC-A4BV	1009.15	2970.69	393.156	1678.74	2321.26	1103.06	328.425	786.842	392.094	140.268	35.0179	62.6078	17.3551	81.7084	11.6726	1	43.63	4	5	9	5	0	1	66	0	1	0	0	1	0	1	0	0	1	0	0	1	0	0
TCGA-CH-5762	1419.22	3890.33	578.969	1744.54	1285.18	1112.98	320.236	805.466	527.222	56.6202	35.6288	97.131	21.4197	75.0751	8.9072	0	43.99	4	3	7	3	1	1	60	0	0	1	0	0	0	1	0	0	0	0	1	1	0	0
TCGA-G9-6498	1807.55	2019.04	579.366	1415.03	694.97	834.323	314.551	283.186	517.083	18.1113	21.0597	44.8079	10.7539	23.7482	19.7155	1	44.09	3	4	7	2	1	1	53	0	1	1	0	0	0	1	0	0	0	0	0	0	0	0
TCGA-HC-7233	997.973	2110.16	552.393	1376.58	1341.68	1267.3	297.171	1168.59	650.392	69.7841	18.6834	51.1148	10.3322	173.085	10.928	0	44.51	4	3	7	3	1	0	73	0	1	1	0	0	0	0	0	0	0	0	0	0	0	0
TCGA-V1-A9ZR	1250.57	2401.64	508.708	1431.92	1718.66	1179.33	118.934	847.258	520.484	75.8823	47.1026	27.084	8.7552	420.391	135.42	0	44.71	4	4	8	4	1	1	68	0	1	0	0	0	0	0	0	0	0	0	0	0	1	1
TCGA-G9-6365	1510.25	2949.52	493.359	1150.26	1200.6	880.434	326.049	493.701	547.529	39.0024	21.9423	51.7701	9.8569	74.7409	12.6854	0	44.78	3	4	7	2	1	1	71	0	1	0	0	0	0	1	0	0	0	0	0	0	0	0
TCGA-2A-AAYF	896.859	3394.74	485.569	1056.45	1239.31	1157.89	384.974	908.319	394.737	102.937	8.9134	28.438	3.2767	40.747	4.2445	0	44.81	3	4	7	2	0	1	57	0	0	0	0	0	0	1	0	0	0	0	0	0	0	0
TCGA-EJ-5501	1240.38	4630.7	453.275	1461.25	1929.27	1262.79	250.895	681.529	548.227	64.803	21.0234	90.1005	10.8837	58.2188	33.4989	0	44.84	4	3	7	3	0	1	55	0	0	0	0	1	0	0	0	0	0	0	1	0	0	1
TCGA-VP-AA1N	687.382	2119.65	483.775	1604.11	1881.61	1172.16	721.149	1798.02	744.886	64.5256	82.9137	117.684	28.5752	157.135	70.8779	0	44.84	5	4	9	5	1	1	70	0	1	0	0	1	0	1	1	0	0	1	1	1	0	1
TCGA-VN-A88Q	1168.33	5440.27	563.348	1073.3	2155.66	1417.65	532.579	790.95	763.801	152.498	19.457	43.4389	6.0452	51.5837	8.1448	0	44.88	4	4	8	4	0	0	60	0	0	1	0	1	0	1	0	0	1	0	0	0	0	0
TCGA-2A-A8VT	1040.44	5247.43	477.941	2383.82	2399.59	1843.38	387.868	1162.5	696.323	176.471	56.6176	83.0882	17.5772	37.1324	41.5441	0	45.11	4	5	9	5	1	1	47	0	0	0	1	1	1	1	0	0	1	0	1	1	0	1
TCGA-YL-A8SF	1013.15	3281.71	577.429	1582.1	2564.63	1522.7	619.007	1107.34	892.236	85.7531	79.7624	104.794	55.0912	630.462	64.913	0	45.11	4	4	8	4	1	1	62	0	0	1	0	1	1	1	0	0	0	1	1	1	1	1
TCGA-YL-A8HK	1539.91	4193.08	490.759	1406.21	1836.41	1397.17	426.661	955.957	536.374	115.395	66.0637	98.3091	26.5435	241.054	41.6831	1	45.2	4	5	9	5	1	1	59	0	0	0	0	1	0	1	0	0	1	1	1	1	1	1
TCGA-2A-A8VX	276.105	1448.55	448.923	1296.89	1605.74	1202.17	518.453	842.927	1014.74	86.4139	79.1032	153.672	28.1698	237.813	297.771	0	45.27	4	4	8	4	0	1	70	1	1	0	0	0	0	1	0	0	0	1	1	1	1	1
TCGA-G9-6363	918.808	2051.39	509.764	510.791	1032.89	700.925	692.703	537.513	846.865	14.8407	23.6382	136.691	32.4974	312.436	12.333	0	45.27	4	3	7	3	0	1	64	0	1	0	0	0	0	1	0	0	0	0	1	1	1	0
TCGA-EJ-5506	403.846	3341.99	428.846	1691.03	1100	753.526	248.077	813.141	286.859	27.7885	19.2308	30.4487	6.4872	14.7436	18.2692	0	45.37	5	3	8	4	RX	1	67	1	0	0	0	0	0	0	0	0	0	0	0	0	0	0
TCGA-V1-A9ZK	1327.69	3236.43	329.403	1707.86	2083.7	1423.09	547.206	1000.81	494.285	91.5057	29.8803	65.1607	13.1005	75.2408	126.001	0	45.43	4	4	8	4	0	1	68	0	0	0	0	1	0	1	0	0	0	0	0	0	0	1
TCGA-X4-A8KQ	1277.91	2092.91	527.302	1660.15	1856.34	916.055	584.352	499.592	885.901	41.6055	44.0098	40.7498	15.2649	221.679	125.509	0	45.43	4	5	9	5	RX	1	65	0	1	0	0	1	0	1	0	0	0	0	0	0	1	1
TCGA-YL-A8SB	2206.38	4263.45	419.533	1444.01	1635.57	1138.6	302.244	818.315	745.235	29.3177	53.2311	62.7044	20.0293	67.6666	30.7297	1	45.47	4	5	9	5	1	1	62	0	0	0	0	0	0	1	0	0	0	0	0	1	0	1
TCGA-EJ-5503	1375.77	4549.88	380.76	1756.06	1295.91	866.033	233.254	619.952	320.903	49.7957	26.3658	44.6556	6.8171	29.2162	10.2138	0	45.7	5	3	8	4	0	1	50	0	0	0	0	0	0	0	0	0	0	0	0	0	0	0
TCGA-EJ-7792	1785.08	3490.35	419.038	933.922	1067.06	893.687	186.457	825.646	548.25	35.0278	17.6644	49.7219	5.8489	106.641	16.0288	0	45.86	3	4	7	2	0	0	53	0	0	0	0	0	0	0	0	0	0	0	0	0	0	0
TCGA-YL-A8SK	1438.04	2592.72	493.501	1499.57	1594.45	898.18	232.669	727.036	480.936	66.1308	51.5598	31.6291	6.6854	68.4575	23.3969	0	46.25	4	5	9	5	1	1	67	0	1	0	0	0	0	0	0	0	0	0	0	0	0	1
TCGA-EJ-5499	1063.6	2549.07	584.838	1617.73	1572.95	1047.2	603.332	984.036	675.914	42.9381	45.7123	107.127	59.426	92.4714	2.7916	0	46.48	4	3	7	3	0	1	61	0	1	1	0	0	0	1	0	0	0	0	1	1	0	0
TCGA-G9-6361	1258.1	2981.17	501.172	1453.4	1762.19	789.589	238.299	625.01	534.476	75.8969	53.6739	39.1238	8.7657	168.458	29.747	0	46.48	3	4	7	2	1	1	61	0	1	0	0	0	0	0	0	0	0	0	0	0	0	1
TCGA-YL-A8SI	1222.62	3918.63	445.24	1378.71	1466.22	1062.95	289.151	1001.54	463.664	68.4698	11.7707	58.8536	7.6714	56.8066	18.4237	1	46.75	4	5	9	5	0	1	69	0	0	0	0	0	0	0	0	0	0	0	0	0	0	0
TCGA-EJ-5504	1994.28	4798.48	442.583	1532.66	1306.5	1122.39	392.128	960.404	439.042	42.7712	19.4736	77.8945	19.6994	172.165	31.866	0	46.88	4	3	7	3	1	1	65	0	0	0	0	0	0	1	0	0	0	0	0	1	0	1
TCGA-G9-6356	1709.55	4055.58	466.692	1483.82	1475.45	1468.98	215.836	588.123	559.574	64.6898	21.3171	53.6734	14.3357	68.8999	30.0723	0	47.11	4	5	9	5	1	1	60	0	0	0	0	0	0	0	0	0	0	0	0	0	0	1
TCGA-XK-AAJT	1857.41	2311.28	540.54	1403.54	1213.42	889.096	250.699	746.505	435.228	28.658	45.6664	46.5983	6.1603	71.7614	38.2106	0	47.11	4	3	7	3	1	1	75	0	1	0	0	0	0	0	0	0	0	0	0	0	0	1
TCGA-G9-6362	1427.31	2539.98	542.927	1234.34	1183.32	491.251	508.913	280.621	553.393	25.2101	6.5413	49.7138	12.8144	85.0368	101.39	0	47.4	4	3	7	3	1	1	57	0	1	0	0	0	0	1	0	0	0	0	0	0	0	1
TCGA-V1-A8MF	2216.18	3627.18	533.333	1266.02	1930.74	787.055	567.638	935.922	366.343	37.5469	32.3625	48.5437	19.877	38.835	5.178	0	47.6	3	3	6	1	1	1	65	0	0	0	0	1	0	1	0	0	0	0	0	1	0	0
TCGA-EJ-5507	1043.58	3817.81	330.203	1534.56	1399.32	741.923	789.256	784.748	590.158	17.9452	36.8144	137.866	33.4598	217.13	10.8941	0	47.86	4	5	9	5	0	1	54	0	0	0	0	0	0	1	0	0	0	0	1	1	1	0
TCGA-XJ-A83G	855.11	2062.12	527.503	1395.8	2459.66	1107.06	571.23	1193.13	494.881	57.2549	35.3982	68.7142	17.6089	40.9509	15.9639	0	48	4	3	7	3	NA	1	51	0	1	0	0	1	0	1	0	0	0	0	0	1	0	0
TCGA-XJ-A9DI	1806.36	2032.27	458.191	1618.58	1733.5	1036.19	271.883	865.037	808.313	67.2763	47.4328	59.6577	19.1247	261.125	36.6748	0	48	5	4	9	5	0	1	62	0	1	0	0	0	0	0	0	0	0	0	0	1	1	1
TCGA-EJ-5509	1018.82	2477.66	548.428	1722.47	1984.39	1358.99	432.756	1037.2	688.689	118.674	23.5194	75.4757	18.2211	156.724	36.3481	0	48.09	3	4	7	2	0	0	63	0	1	1	0	1	0	1	0	0	1	0	0	1	0	1
TCGA-YL-A8HM	449.233	706.175	740.986	1428.51	2724.82	1640.28	1095.73	1988.4	1897.64	65.0228	127.228	169.913	51.9644	191.877	9.9461	1	48.39	4	5	9	5	0	1	66	1	1	1	0	1	1	1	1	1	0	1	1	1	1	0
TCGA-EJ-5511	1012.4	8991.14	469.115	1599.39	1272.94	1123.18	262.667	1000.12	498.406	43.5526	55.2734	62.8322	5.1069	70.6271	8.5036	0	48.49	3	4	7	2	0	1	55	0	0	0	0	0	0	0	0	0	0	0	0	0	0	0
TCGA-YL-A9WJ	1699.95	2832.74	450.733	1312.62	1875.55	1517.04	315.09	1860.57	430.367	117.409	41.1154	48.4163	16.2425	263.984	44.958	1	48.49	4	4	8	4	1	1	47	0	1	0	0	1	1	1	1	0	1	0	0	0	1	1
TCGA-EJ-5494	1564.84	1914.09	443.956	1617.98	1087.71	1072.13	160.24	622.977	617.383	68.8392	28.3716	47.952	10.3816	55.1449	185.415	0	48.52	4	3	7	3	0	1	50	0	1	0	0	0	0	0	0	0	0	0	0	0	0	1
TCGA-YL-A9WX	1465.66	3923.72	446.415	1758.21	1376.62	945.091	366.124	727.577	493.421	66.9067	35.9117	37.6635	9.194	127.589	15.7661	1	49.47	4	5	9	5	1	1	68	0	0	0	1	0	0	1	0	0	0	0	0	0	0	0
TCGA-EJ-5542	685.785	4721.54	472.837	1671.87	1262.72	1058.21	388.591	746.716	736.458	26.2408	18.6524	65.5942	13.7002	166.628	8.0827	0	49.7	3	4	7	2	0	1	60	0	0	0	0	0	0	1	0	0	0	0	0	0	0	0
TCGA-G9-6348	1931.48	3101.83	294.268	806.916	1409.16	1080.05	690.042	837.336	459.174	20.6884	9.9264	31.3801	11.0919	205.892	6.0839	0	49.77	3	4	7	2	0	0	68	0	0	0	0	0	0	1	0	0	0	0	0	0	1	0
TCGA-V1-A9ZG	2230.74	4139.03	497.065	1548.06	2315.85	796.038	403.522	909.758	1041.09	141.878	13.573	46.2216	14.9046	44.7542	21.3536	0	49.84	4	5	9	5	0	0	64	0	0	0	0	1	0	1	0	0	1	0	0	0	0	0
TCGA-KK-A7AZ	759.773	1229.86	820.571	1714.66	2422.77	2001.16	478.037	1027.6	1022.04	125.283	100.138	79.4742	16.5386	209.415	17.8817	0	49.9	4	3	7	3	0	1	56	0	1	1	0	1	1	1	0	0	1	1	0	1	1	0
TCGA-G9-6353	2137.57	3370.93	382.766	1487.8	1310.28	957.101	305.104	507.766	397.189	41.0096	17.3817	28.1065	8.5059	21.4497	19.2825	0	50.66	3	4	7	2	1	1	58	0	0	0	0	0	0	1	0	0	0	0	0	0	0	0
TCGA-G9-6499	994.763	1368.97	457.287	1403.29	1275.42	1220.88	399.856	558.064	687.376	38.5552	12.6422	37.5655	4.6018	40.8163	14.4483	0	50.69	4	5	9	5	0	1	66	0	1	0	0	0	0	1	0	0	0	0	0	0	0	0
TCGA-YL-A8HL	1118.19	5378.04	454.736	1660.52	2158.42	1462.28	716.681	1468.99	320.62	191.982	36.8818	67.8961	16.2531	86.337	40.2347	0	51.41	4	5	9	5	1	1	58	0	0	0	0	1	0	1	1	0	1	0	0	0	0	1
TCGA-XK-AAJU	807.294	2883.98	420.132	1506.68	1085.05	822.28	290.246	850.756	377.17	28.2353	24.9781	19.483	9.9563	24.4786	11.9895	0	51.77	4	3	7	3	0	0	65	0	1	0	0	0	0	0	0	0	0	0	0	0	0	0
TCGA-G9-7509	1193.43	3860.56	406.51	1453.17	1350.9	917.429	424.054	588.798	465.989	45.9485	23.5348	39.7952	8.7721	23.9627	5.9907	0	52.89	3	3	6	1	0	0	48	0	0	0	0	0	0	1	0	0	0	0	0	0	0	0
TCGA-YL-A8HJ	1607.95	3472.95	484.286	1590.67	1946.21	1293.44	286.856	615.185	498.974	93.064	32.8329	55.2975	14.9606	225.942	34.993	0	52.92	4	5	9	5	0	1	58	0	0	0	0	1	0	0	0	0	0	0	0	0	1	1
TCGA-YL-A9WI	260.207	2116.58	514.019	2035.42	2543.94	1708.31	636.498	2106.74	891.294	59.9508	60.9936	340.876	49.8672	94.4417	294.639	0	53.32	4	5	9	5	0	1	63	1	1	0	1	1	1	1	1	0	0	0	1	1	0	1
TCGA-G9-6339	1591.94	4108.34	502.518	1266.37	2029.67	1199.95	403.974	591.806	448.074	15.5764	24.4998	43.5552	8.0359	37.0219	15.2443	1	53.68	3	4	7	2	0	1	58	0	0	0	0	1	0	1	0	0	0	0	0	0	0	0
TCGA-V1-A9ZI	1681.11	1064.99	593.587	1642.11	2564.99	1668.98	620.451	714.038	1927.21	311.49	104.853	100.52	33.4575	223.57	96.1872	0	53.88	4	5	9	5	0	1	68	0	1	1	0	1	1	1	0	1	1	1	1	1	1	1
TCGA-VP-A87C	865.042	2870.78	347.737	1918.08	1644.8	1667.42	318.657	686.463	535.327	46.4469	31.538	99.9386	14.0774	419.005	36.0434	0	55.52	4	3	7	3	0	0	67	0	1	0	1	0	1	1	0	0	0	0	1	0	1	1
TCGA-G9-6342	1910.26	4181.29	512.625	1471.39	1817.2	1154.95	356.403	415.622	541.326	69.7729	26.158	44.3233	4.901	28.3379	45.7766	0	55.72	3	3	6	1	0	1	61	0	0	0	0	0	0	1	0	0	0	0	0	0	0	1
TCGA-2A-A8VO	726.432	2713.65	471.217	959.714	1150.46	821.473	420.041	799.54	548.978	34.8395	26.5849	27.9141	9.3579	43.865	8.6401	0	55.88	3	3	6	1	1	1	57	0	1	0	0	0	0	1	0	0	0	0	0	0	0	0
TCGA-EJ-5498	1972.67	4096.46	472.669	1202.04	1292.55	883.708	330.118	603.966	477.492	16.1576	14.4695	29.4748	8.9389	38.5852	17.149	0	56.5	4	3	7	3	0	0	56	0	0	0	0	0	0	1	0	0	0	0	0	0	0	0
TCGA-G9-6496	1721.26	1446.12	480.603	1602.73	1724.86	804.598	514.368	384.339	719.828	63.3764	51.7241	152.299	22.3707	206.178	21.5517	0	56.7	4	3	7	3	0	0	61	0	1	0	0	0	0	1	0	0	0	0	1	1	1	0
TCGA-EJ-5512	549.575	3152.97	489.518	1492.92	930.754	747.875	298.584	605.666	513.314	33.3938	13.5977	36.2606	6.1076	26.6289	7.3654	0	56.93	3	4	7	2	0	0	46	0	0	0	0	0	0	1	0	0	0	0	0	0	0	0
TCGA-KK-A8I7	2711	2855.35	461.226	1845.34	2278.39	1319.09	332.915	1160.43	319.911	171.984	28.1764	65.0225	14.4133	107.937	39.447	1	57.69	4	5	9	5	1	1	55	0	1	0	1	1	0	1	0	0	1	0	0	0	0	1
TCGA-EJ-5495	3020.02	4590.65	487.884	1602.4	1263.96	1372.23	213.632	943.674	768.62	87.1124	32.0934	128.049	22.984	149.769	17.8426	0	57.82	5	3	8	4	0	1	68	0	0	0	0	0	0	0	0	0	0	0	1	1	0	0
TCGA-KK-A6E8	867.706	2233.9	488.934	1550.3	1688.13	1328.47	702.213	841.549	719.819	171.68	47.2837	77.4648	14.9598	23.6419	18.6117	0	58.15	4	5	9	5	RX	0	68	0	1	0	0	0	0	1	0	0	1	0	0	0	0	0
TCGA-G9-6494	1193.68	4762.82	401.313	1484.61	1787.44	1092.74	362.741	753.385	411.572	105.987	39.803	104.637	8.0427	25.8515	39.3927	0	58.18	4	3	7	3	1	1	66	0	0	0	0	0	0	1	0	0	0	0	1	0	0	1
TCGA-VP-A87J	883.234	5497.75	409.057	1488.4	1665.73	1183.38	549.775	1233.16	518.713	14.4573	15.3443	67.3653	17.0247	86.8263	37.7994	0	58.28	3	4	7	2	1	1	56	0	0	0	0	0	0	1	0	0	0	0	0	1	0	1
TCGA-EJ-5527	983.264	3515.41	469.137	1405.24	1203.02	1042.89	347.991	1105.49	382.953	34.2029	19.7845	57.9985	8.3529	179.687	13.5511	0	58.41	4	3	7	3	0	1	69	0	0	0	0	0	0	1	0	0	0	0	0	0	0	0
TCGA-G9-6379	1239.85	2668.11	675.83	1815.6	1341.78	985.328	246.487	713.514	709.189	26.8602	19.7683	24.7104	12.9236	102.548	65.4826	0	58.41	4	3	7	3	1	1	68	0	1	1	1	0	0	0	0	0	0	0	0	0	0	1
TCGA-V1-A8MJ	1087.53	3261.08	371.719	1516.01	1463.27	1388.42	314.454	959.94	788.648	28.1904	15.572	52.2416	4.7821	72.8369	23.6092	0	58.84	3	4	7	2	0	1	58	0	0	0	0	0	0	1	0	0	0	0	0	0	0	1
TCGA-KC-A4BN	383.495	3247.17	419.992	1261.07	1077.49	939.126	378.047	621.544	666.758	38.0335	8.7158	32.1395	3.6879	10.35	9.2605	0	59.63	3	4	7	2	0	0	55	1	0	0	0	0	0	1	0	0	0	0	0	0	0	0
TCGA-EJ-5532	1701.27	4038.44	447.337	1756.96	1405.52	1331.42	290.254	973.366	844.128	82.8027	33.5956	135.593	9.6277	22.6998	9.6852	0	60.05	3	4	7	2	0	1	57	0	0	0	1	0	0	0	0	0	0	0	1	0	0	0
TCGA-EJ-5514	820.934	2917.39	561.604	1267.8	1315.04	858.509	446.867	1178.56	758.869	22.2662	23.8195	142.246	44.992	515.642	17.4453	0	60.09	4	5	9	5	0	0	66	0	1	1	0	0	0	1	0	0	0	0	1	1	1	0
TCGA-EJ-5515	713.877	4911.39	384.362	1633.21	945.887	731.724	380.009	1014.23	392.632	27.0359	15.6705	40.0468	5.0842	21.7645	18.2822	0	60.18	3	4	7	2	0	1	60	0	0	0	0	0	0	1	0	0	0	0	0	0	0	0
TCGA-EJ-5530	1551.3	6155.68	460.465	1703.42	1731.84	1410.12	376.744	805.198	551.026	74.0082	31.4637	50.342	14.7633	27.6334	16.4159	0	60.18	3	4	7	2	0	0	61	0	0	0	0	0	0	1	0	0	0	0	0	0	0	0
TCGA-KK-A8II	276.802	2721.13	494.815	2013.2	2241.36	2026.5	551.505	475.568	955.335	118.15	24.8457	60.1896	13.8996	51.0912	16.0972	1	60.91	4	5	9	5	0	1	61	1	1	0	1	1	1	1	0	0	1	0	0	0	0	0
TCGA-V1-A8MU	2102.99	3087.33	438.064	1325.11	1547.7	1072.14	239.677	767.442	457.997	68.1728	33.6972	67.3944	14.0959	100.142	31.3242	0	61.63	3	4	7	2	1	1	56	0	0	0	0	0	0	0	0	0	0	0	0	0	0	1
TCGA-EJ-5510	1600.06	4524.3	440.851	1474.89	1449.66	949.624	222.204	1255.92	359.667	15.8777	11.6439	49.4865	7.9567	34.2848	13.5845	0	61.99	4	3	7	3	0	0	48	0	0	0	0	0	0	0	1	0	0	0	0	0	0	0
TCGA-EJ-5516	2741.62	5390.4	450.122	1065.05	1107.21	956.883	337.272	592.356	446.716	22.4337	15.7564	80.4855	12.1282	128.606	15.7564	0	62.06	3	4	7	2	0	1	49	0	0	0	0	0	0	1	0	0	0	0	0	0	0	0
TCGA-EJ-5517	1176.01	3898.3	466.625	1537.78	727.96	892.947	385.076	855.479	617.443	30.995	13.539	42.5063	7.1222	22.3552	7.2418	0	62.06	3	3	6	1	0	0	55	0	0	0	0	0	0	1	0	0	0	0	0	0	0	0
TCGA-EJ-5526	793.967	3242.9	416.925	1543.36	1142.19	1221.62	302.974	797.319	472.895	14.5589	27.147	63.3431	17.1496	185.002	54.6292	1	62.71	4	4	8	4	0	1	56	0	0	0	0	0	0	1	0	0	0	0	0	1	1	1
TCGA-KK-A8IM	818.998	2765.44	525.745	1612.26	1599.6	1343.06	363.296	903.809	529.543	56.4902	37.9752	45.9921	13.7554	219.412	42.1946	0	62.91	4	3	7	3	0	0	55	0	1	0	0	0	0	1	0	0	0	0	0	0	1	1
TCGA-EJ-8469	1513.45	2224.34	874.937	1811.8	1498.97	1602.71	703.649	1343.77	728.578	186.535	93.2838	74.7878	47.4943	147.163	15.2792	1	63.24	4	5	9	5	RX	1	46	0	1	1	1	0	1	1	1	0	1	1	0	1	0	0
TCGA-KK-A8IA	620.24	1558.49	687.135	1748.2	2206.52	1154.37	725.214	1153.34	1051.46	83.3894	96.3979	103.602	23.5094	125.214	10.2916	0	63.44	4	5	9	5	RX	1	69	0	1	1	0	1	0	1	0	1	0	1	1	1	0	0
TCGA-G9-6366	1077.49	5231.51	409.862	1385.53	1146.91	1030.1	450.528	1409.86	1099.9	57.8963	16.0102	51.2328	7.7073	99.9039	16.6507	0	63.96	4	3	7	3	0	1	61	0	0	0	0	0	0	1	1	1	0	0	0	0	0	0
TCGA-V1-A8WL	1233.77	3085.94	419.471	1266.83	1063.7	806.49	483.774	774.038	448.918	28.4195	27.0433	48.6779	9.1767	43.2692	15.024	0	63.99	3	4	7	2	0	1	64	0	0	0	0	0	0	1	0	0	0	0	0	0	0	0
TCGA-EJ-5519	1886.5	4865.84	420.937	1720.66	2360.33	1035.26	208.815	425.895	933.884	157.488	25.8953	108.815	15.0606	91.7355	39.9449	0	64.45	4	4	8	4	0	1	64	0	0	0	0	1	0	0	0	0	1	0	1	0	0	1
TCGA-EJ-5508	2194.51	3565.26	490.096	1572.88	1216.35	1267.65	278.314	862.875	446.42	53.1945	25.3936	65.5155	6.7801	73.1336	15.744	0	64.55	3	4	7	2	0	1	65	0	0	0	0	0	0	0	0	0	0	0	0	0	0	0
TCGA-KK-A59Y	540.087	3397.36	465.535	1509.81	2001.86	1283.95	485.968	385.461	949.846	67.682	39.2088	80.0742	12.0719	87.2533	32.0297	0	64.65	4	5	9	5	RX	1	56	0	0	0	0	1	0	1	0	0	0	0	0	0	0	1
TCGA-HC-7078	2814.88	2445.51	669.584	1561.49	1680.96	1439.39	354.923	710.284	461.707	60.4376	59.081	48.14	6.8359	84.0263	87.965	0	65.21	3	4	7	2	0	1	69	0	1	1	0	0	0	1	0	0	0	0	0	0	0	1
TCGA-KK-A8IH	620.898	2377.76	433.356	1582.72	2373.07	1362.36	247.153	985.265	657.066	67.1132	38.848	62.9605	22.7729	294.709	33.4896	0	66.13	4	3	7	3	0	1	50	0	1	0	0	1	0	0	0	0	0	0	0	1	1	1
TCGA-G9-6338	1872.6	2909.91	514.392	1180.7	1425.37	1026.12	416.311	824.627	420.576	22.5533	23.9872	54.9041	26.823	92.7505	279.622	0	66.62	4	3	7	3	1	1	61	0	1	0	0	0	0	1	0	0	0	0	0	1	0	1
TCGA-YL-A8SP	1397.38	5296.23	788.405	1380.03	2202.71	1407.96	564.537	1529.84	967.837	389.479	30.8929	118.493	27.3254	117.224	23.2755	1	66.89	4	5	9	5	1	1	58	0	0	1	0	1	0	1	1	0	1	0	1	1	0	1
TCGA-VP-A87E	1358.14	4680.84	414.579	1686.66	1227.54	973.424	340.673	575.551	383.194	40.2885	15.6922	34.9279	4.7482	176.158	22.2728	0	66.92	3	3	6	1	0	0	59	0	0	0	0	0	0	1	0	0	0	0	0	0	0	0
TCGA-G9-6351	1564.01	2789.04	369.996	1218.18	1444.64	845.294	356.653	486.837	453.66	37.6163	7.9336	33.5377	2.8381	27.7678	7.9336	0	67.28	3	4	7	2	1	0	51	0	1	0	0	0	0	1	0	0	0	0	0	0	0	0
TCGA-KK-A8IK	604.457	837.883	519.777	1410.59	2560.45	1664.07	1080.78	1639	824.513	340.73	221.17	381.058	29.7939	42.8969	44.5682	0	67.41	4	5	9	5	0	0	56	0	1	0	0	1	1	1	1	0	1	1	1	1	0	1
TCGA-KK-A6E3	712.929	2215.77	471.648	1186.3	1274.2	872.061	453.265	565.863	535.415	15.7522	12.6386	26.4261	7.4797	40.2136	35.6178	0	67.54	3	4	7	2	0	0	56	0	1	0	0	0	0	1	0	0	0	0	0	0	0	1
TCGA-G9-6354	1589.87	3152.45	449.374	1296.93	1742.32	990.33	561.433	568.828	683.731	38.9078	19.909	31.2856	6.2628	7.3948	13.6519	0	67.87	3	4	7	2	0	0	55	0	0	0	0	0	0	1	0	0	0	0	0	0	0	0
TCGA-G9-6336	1162.01	2505.12	379.916	1644.62	1621.85	972.809	373.34	423.928	382.446	16.2337	16.6941	38.9528	5.0436	47.5528	20.2352	0	67.94	3	4	7	2	1	NA	57	0	1	0	0	0	0	1	0	0	0	0	0	0	0	0
TCGA-KK-A6E5	1182.03	2990.96	526.508	1499.12	1856.55	1104.8	502.885	911.281	703.676	55.2401	34.9794	40.4307	10.7527	115.841	8.6313	0	68.1	4	3	7	3	0	1	63	0	1	0	0	1	0	1	0	0	0	0	0	0	0	0
TCGA-EJ-5522	640.116	4255.62	450.648	1568.4	1300.34	1003.97	316.75	966.393	563.906	29.1903	20.905	76.4753	15.8534	66.6843	33.3422	0	68.3	3	4	7	2	0	0	51	0	0	0	0	0	0	1	0	0	0	0	0	0	0	1
TCGA-G9-6347	500.519	3561.76	579.403	1955.02	869.104	648.599	257.871	473.763	581.709	11.3436	6.9196	46.1308	11.0714	37.8272	49.3599	0	68.63	3	3	6	1	0	0	59	0	0	1	1	0	0	0	0	0	0	0	0	0	0	1
TCGA-EJ-5518	1895.91	5743.83	506.027	1576.43	2319.66	1209.64	398.108	2164.24	618.678	110.213	17.1229	235.665	32.6462	154.106	33.7952	1	69.12	4	5	9	5	1	1	66	0	0	0	0	1	0	1	1	0	1	0	1	1	0	1
TCGA-KK-A8ID	860.502	1887.6	593.463	1577.92	2596.25	640.096	716.222	698.286	511.359	259.326	45.835	112.794	40.9247	36.2694	156.238	0	69.22	5	4	9	5	1	1	70	0	1	1	0	1	0	1	0	0	1	0	1	1	0	1
TCGA-HC-7077	663.925	4087.22	478.001	1754.02	2206.56	1682.63	317.529	624.195	480.795	151.831	18.313	63.63	19.5329	26.0728	2.1727	0	69.48	3	3	6	1	0	1	64	0	0	0	0	1	1	1	0	0	1	0	0	1	0	0
TCGA-KK-A8I4	3051.05	1108.22	500.296	1286.42	1789.83	1061.3	374.532	656.811	601.222	118.632	36.2705	68.9927	12.5251	304.356	18.5295	1	71.02	4	3	7	3	0	1	64	0	1	0	0	0	0	1	0	0	1	0	0	0	1	0
TCGA-KK-A6E1	656.254	3811.18	554.437	1484.67	2793.47	875.622	1000.58	836.284	844.614	11.9773	37.487	165.683	73.4837	179.105	25.4541	0	72.21	4	5	9	5	RX	1	57	0	0	1	0	1	0	1	0	0	0	0	1	1	0	1
TCGA-KK-A59X	378.908	702.173	400.106	1637.52	1659.78	1187.6	800.742	834.658	718.601	54.4621	33.3863	209.327	35.5326	467.409	12.1887	1	73.36	5	4	9	5	1	1	55	1	1	0	0	0	0	1	0	0	0	0	1	1	1	0
TCGA-EJ-5521	1124.13	3662.7	485.789	986.659	2232.6	1205.34	631.961	1082.08	797.274	34.0632	12.181	55.6845	17.1781	109.919	26.3921	0	74.87	3	4	7	2	0	1	63	0	0	0	0	1	0	1	0	0	0	0	0	1	0	1
TCGA-VP-A875	1587.59	3372.26	550.73	1689.42	1984.67	1937.23	714.598	1008.76	748.54	273.036	83.9416	46.3504	7.9708	75.9124	14.2336	0	75.85	3	4	7	2	0	1	67	0	0	1	0	1	1	1	0	0	1	1	0	0	0	0
TCGA-EJ-8468	1628.93	2647.1	361.985	1464.01	1324.95	884.696	285.115	1412.3	334.032	21.3906	16.7715	41.9287	6.8134	106.918	44.0252	0	77.1	4	4	8	4	0	1	63	0	1	0	0	0	0	0	1	0	0	0	0	0	0	1
TCGA-VP-A878	3160	1940.43	496.596	1446.38	1685.03	2179.15	537.021	1090.64	548.085	86.8298	25.1064	88.0851	10.4766	101.277	34.8936	1	77.33	4	5	9	5	1	0	58	0	1	0	0	0	1	1	0	0	0	0	1	0	0	1
TCGA-V1-A9OH	1388.25	3115.69	479.709	1476.68	1854.52	1103.57	474.864	1053.3	599.637	64.9485	24.8334	74.5003	18.4858	89.6426	3.0285	0	78.94	4	4	8	4	0	0	63	0	0	0	0	1	0	1	0	0	0	0	0	1	0	0
TCGA-G9-6343	851.879	3495.95	412.184	1759.27	1682.63	935.397	545.321	406.288	352.248	47.099	10.8082	55.0233	4.7654	22.5989	13.7558	0	80.49	4	3	7	3	0	0	62	0	0	0	1	0	0	1	0	0	0	0	0	0	0	0
TCGA-G9-6333	1824.02	2026.27	393.621	1549.72	1684.43	1445.4	654.409	828.143	581.989	103.036	21.3884	59.6623	8.1126	43.9024	30.0188	0	80.98	4	3	7	3	0	0	66	0	1	0	0	0	0	1	0	0	0	0	0	0	0	1
TCGA-VP-A87B	803.691	2972.04	550.895	1993.85	2305.93	1797.54	671.7	1043.06	564.877	148.294	38.5906	81.6555	9.7204	106.264	46.4206	1	81.24	4	4	8	4	0	0	63	0	1	1	1	1	1	1	0	0	1	0	1	0	0	1
TCGA-HI-7168	1142.86	1621.15	416.338	1673.64	1941.99	930.545	313.339	520.915	455.406	58.1571	71.0339	145.225	19.0923	267.561	52.0916	1	82.29	4	5	9	5	0	1	62	0	1	0	0	1	0	1	0	0	0	1	1	1	1	1
TCGA-KK-A8IG	2238.92	2790.15	505.419	1341.87	1701.86	584.729	534.975	1199.51	429.064	41.2709	35.9606	31.5271	5.3153	85.7143	25.6158	0	82.29	4	3	7	3	1	1	55	0	1	0	0	0	0	1	0	0	0	0	0	0	0	1
TCGA-HI-7170	2024.39	3197.67	388.41	1248.46	1099.45	679.718	317.709	504.754	359.324	20.2618	15.2142	52.8023	12.856	48.3276	9.8445	0	82.85	3	3	6	1	0	0	58	0	0	0	0	0	0	1	0	0	0	0	0	0	0	0
TCGA-EJ-7218	672.031	4973.29	440.618	2243.64	2476.34	1387.19	649.179	1582.88	396.524	88.2942	28.645	71.7734	12.3367	14.1616	17.0583	0	83.51	3	4	7	2	0	0	71	0	0	0	1	1	0	1	1	0	0	0	0	0	0	0
TCGA-EJ-7123	2071.33	3470.89	449.521	1588.5	1818.72	1659.25	465.144	1187.33	552.395	149.365	21.5181	73.1024	12.2948	44.2152	24.4657	0	84.49	3	4	7	2	0	0	59	0	0	0	0	0	1	1	0	0	1	0	0	0	0	1
TCGA-QU-A6IP	889.324	3152.09	458.934	1686.86	1759.06	1172.52	368.266	630.194	557.437	69.2934	35.2595	47.5724	6.6042	43.095	18.4693	0	86.07	3	3	6	1	0	0	66	0	0	0	0	0	0	1	0	0	0	0	0	0	0	0
TCGA-KK-A59Z	2765.35	3975.67	422.943	1515.06	2628.62	1950.17	575.319	621.669	957.126	35.3418	86.9061	30.1275	0.8169	190.614	261.877	0	86.33	4	3	7	3	0	0	66	0	0	0	0	1	1	1	0	0	0	1	0	0	1	1
TCGA-HI-7169	798.764	2671.67	530.45	1330.1	1097.97	424.537	297.44	342.454	450.132	11.1739	11.474	30.8914	17.511	5.2957	47.6611	0	88.17	3	4	7	2	1	1	55	0	1	0	0	0	0	0	0	0	0	0	0	1	0	1
TCGA-EJ-7115	1661.9	3831.54	408.227	1633.3	1942.41	1619.98	298.923	806.66	528.11	90.1978	39.569	54.8482	8.4114	109.696	41.1361	0	88.27	4	3	7	3	0	1	65	0	0	0	0	1	1	1	0	0	0	0	0	0	0	1
TCGA-EJ-7125	1582.12	3649.38	303.425	1900.44	1681.47	1441.79	271.551	938.425	257.063	180.052	5.7953	84.0319	17.2038	14.9022	6.2093	0	93.63	3	4	7	2	0	0	44	0	0	0	1	0	0	0	0	0	1	0	1	1	0	0
TCGA-V1-A9O9	1055.09	3208.41	531.68	1567.72	2060.53	1399.48	467.691	836.883	543.543	52.1686	61.1126	77.2895	32.9469	166.083	39.4248	0	94.28	3	5	8	4	0	1	56	0	0	0	0	1	0	1	0	0	0	0	0	1	0	1
TCGA-KK-A8I5	988.28	3775.43	329.069	1425.79	1766.56	1271.18	572.247	884.138	557.753	41.3349	28.4513	26.8408	1.9594	203.99	32.7458	0	101.71	3	4	7	2	0	0	55	0	0	0	0	0	0	1	0	0	0	0	0	0	1	1
TCGA-VP-A876	951.956	4570.05	575.279	1027.4	1692	1479.53	546.431	342.282	880.393	89.2209	58.249	156.44	46.2664	48.8182	19.9711	0	109.49	3	5	8	4	0	0	46	0	0	1	0	0	0	1	0	0	0	0	1	1	0	0
TCGA-KK-A59V	662.36	1209.32	643.39	1596.09	1779.47	852.057	790.933	769.328	1093.92	62.0626	78.5136	268.738	71.7319	180.739	39.5203	0	113.01	4	5	9	5	0	1	64	0	1	1	0	0	0	1	0	1	0	1	1	1	0	1
TCGA-KK-A6E6	1490.77	2677.17	414.228	1305.27	1425.03	1320.58	484.917	640.252	796.938	92.6745	28.3656	78.3431	19.9235	204.863	22.5124	0	113.24	4	5	9	5	0	1	69	0	1	0	0	0	0	1	0	0	0	0	0	1	1	0
TCGA-YL-A8SO	1011.2	1843.2	469.867	1622.93	2547.52	1764.8	653.867	1280.53	779.733	177.061	56	133.867	12.4587	280	321.6	0	114.29	4	5	9	5	1	1	64	0	1	0	0	1	1	1	1	0	1	0	1	0	1	1
TCGA-VP-A872	1521.68	3082.7	528.088	1649.23	2751.3	1227.24	470.869	793.92	506.631	17.6129	59.6036	94.7698	21.1116	536.433	34.7787	0	119.28	5	3	8	4	0	1	60	0	0	0	0	1	0	1	0	0	0	0	1	1	1	1
TCGA-QU-A6IO	528.74	2772.19	671.175	1946.32	1627.47	1388	495.774	739.222	841.927	48.7194	12.6796	30.0085	8.5545	15.2156	6.7625	0	122.08	3	3	6	1	1	0	53	0	1	1	1	0	0	1	0	0	0	0	0	0	0	0
TCGA-QU-A6IN	445.599	3387.1	913.614	2111.54	2392.56	1889.56	850.738	738.655	1016.4	38.5839	14.7622	27.8841	12.8376	49.754	44.8332	0	140.08	3	4	7	2	0	0	61	1	0	1	1	1	1	1	0	0	0	0	0	0	0	1
TCGA-KK-A6DY	623.829	3413.27	708.357	1758.27	1770.13	1067.89	509.084	813.157	654.427	83.6221	68.4643	41.3081	10.4762	57.7548	21.8015	0	141.1	3	4	7	2	1	0	50	0	0	1	1	0	0	1	0	0	0	1	0	0	0	0
TCGA-KK-A6E2	1060.78	4242.3	538.185	1927.23	2385.45	1787.68	588.165	700.52	674.93	178.217	36.3854	51.9792	16.1176	5.1979	9.1963	0	165.05	3	4	7	2	0	0	54	0	0	0	1	1	1	1	0	0	1	0	0	0	0	0
